# Supplementary material for: trans-Dibromidobis(tri-p-tolyl­arsine)palladium(II)
Source: Acta Crystallogr Sect E Struct Rep Online. 2009 Oct 28;65(Pt 11):m1449. doi: 10.1107/S1600536809043372 (PMC2971051; doi:10.1107/S1600536809043372)
Supplement: Supplementary file 1 [file e-65-m1449-sup1.cif]

##############################################################################
###                                                                        ###
###        Electronic paper (Acta Crystallographica Section E)             ###
###                                                                        ###
##############################################################################
#                                                                            #
# This CIF contains the data in a paper accepted for publication in Acta     #
# Crystallographica Section E. It conforms to the requirements of Notes      #
# for Authors for Section E, and has been peer reviewed under the auspices   #
# of the IUCr Commission on Journals.                                        #
#                                                                            #
# Full details of the Crystallographic Information File format               #
# are given in the paper "The Crystallographic Information File (CIF):       #
# a New Standard Archive File for Crystallography" by S. R. Hall, F. H.      #
# Allen and I. D. Brown [Acta Cryst. (1991), A47, 655-685].                  #
#                                                                            #
# The current version of the core CIF dictionary is obtainable from          #
# ftp://ftp.iucr.org/pub/cif_core.dic. The current version number is 2.4.    #
#                                                                            #
# Software is freely available for graphical display of the structure(s) in  #
# this CIF.  For information consult the CIF home page http://www.iucr.org/  #
# cif/home.html                                                              #
#                                                                            #
# This file may be used for bona fide research purposes within the           #
# scientific community so long as proper attribution is given to the journal # 
# article from which it was obtained.                                        #
#                                                                            #
##############################################################################
                                             
data_I
_audit_creation_method     SHELXL-97
_chemical_name_systematic
;
<i>trans</i>-Dibromidobis(tri-<i>p</i>-tolylarsine)palladium(II)
;
_chemical_formula_moiety     'C42 H42 As2 Br2 Pd'
_chemical_formula_sum     'C42 H42 As2 Br2 Pd'
_chemical_formula_iupac     '[Pd Br2 (C21 H21 As)2]'
_chemical_formula_weight     962.82
_symmetry_cell_setting     monoclinic
_symmetry_space_group_name_H-M     'P 21/n'
_symmetry_space_group_name_Hall     '-P 2yn'
loop_
    _symmetry_equiv_pos_as_xyz
    'x, y, z'
    '-x+1/2, y+1/2, -z+1/2'
    '-x, -y, -z'
    'x-1/2, -y-1/2, z-1/2'
_cell_length_a     10.2435(4)
_cell_length_b     18.2139(8)
_cell_length_c     10.7509(4)
_cell_angle_alpha     90.00
_cell_angle_beta     106.185(2)
_cell_angle_gamma     90.00
_cell_volume     1926.34(13)
_cell_formula_units_Z     2
_cell_measurement_reflns_used     6121
_cell_measurement_theta_min     2.24
_cell_measurement_theta_max     28.30
_cell_measurement_temperature     100.0(2)
_exptl_crystal_description     'Cuboid'
_exptl_crystal_colour     'orange'
_exptl_crystal_size_max     0.35
_exptl_crystal_size_mid     0.29
_exptl_crystal_size_min     0.26
_exptl_crystal_density_diffrn     1.660
_exptl_crystal_density_meas     ?
_exptl_crystal_density_method     'not measured'
_exptl_crystal_F_000     952
_exptl_absorpt_coefficient_mu     4.289
_exptl_absorpt_correction_type     multi-scan
_exptl_absorpt_process_details     '(SADABS; Bruker, 1998)'
_exptl_absorpt_correction_T_min     0.2584
_exptl_absorpt_correction_T_max     0.3295
_exptl_special_details
;
;
_diffrn_ambient_temperature     100.0(2)
_diffrn_radiation_type     MoK\a
_diffrn_radiation_wavelength     0.71073
_diffrn_radiation_source     'fine-focus sealed tube'
_diffrn_radiation_monochromator     graphite
_diffrn_measurement_device_type
;
Bruker X8 APEXII 4K Kappa CCD
;
_diffrn_measurement_method     '\f and \w'
_diffrn_detector_area_resol_mean     512
_diffrn_reflns_number     25665
_diffrn_reflns_av_R_equivalents     0.0370
_diffrn_reflns_av_sigmaI/netI     0.0247
_diffrn_reflns_theta_min     2.24
_diffrn_reflns_theta_max     27.00
_diffrn_reflns_theta_full     27.00
_diffrn_measured_fraction_theta_max     1.000
_diffrn_measured_fraction_theta_full     1.000
_diffrn_reflns_limit_h_min     -13
_diffrn_reflns_limit_h_max     13
_diffrn_reflns_limit_k_min     -23
_diffrn_reflns_limit_k_max     23
_diffrn_reflns_limit_l_min     -13
_diffrn_reflns_limit_l_max     13
_diffrn_standards_number     0
_diffrn_standards_interval_count     0
_diffrn_standards_interval_time     0
_diffrn_standards_decay_%     0
_refine_special_details
;
Refinement of <i>F</i>^2^ against ALL reflections. The weighted <i>R</i>-factor
<i>wR</i> and goodness of fit <i>S</i> are based on <i>F</i>^2^, conventional
<i>R</i>-factors <i>R</i> are based on <i>F</i>, with <i>F</i> set to zero for
negative <i>F</i>^2^. The threshold expression of <i>F</i>^2^ >
\s(<i>F</i>^2^) is used only for calculating <i>R</i>-factors(gt) <i>etc</i>.
and is not relevant to the choice of reflections for refinement.
<i>R</i>-factors based on <i>F</i>^2^ are statistically about twice as large
as those based on <i>F</i>, and <i>R</i>- factors based on ALL data will be
even larger.
;
_reflns_number_total     4194
_reflns_number_gt     3862
_reflns_threshold_expression     I>2\s(I)
_refine_ls_structure_factor_coef     Fsqd
_refine_ls_matrix_type     full
_refine_ls_R_factor_all     0.0225
_refine_ls_R_factor_gt     0.0191
_refine_ls_wR_factor_gt     0.0443
_refine_ls_wR_factor_ref     0.0455
_refine_ls_goodness_of_fit_ref     1.035
_refine_ls_restrained_S_all     1.035
_refine_ls_number_reflns     4194
_refine_ls_number_parameters     217
_refine_ls_number_restraints     0
_refine_ls_hydrogen_treatment     constr
_refine_ls_weighting_scheme     calc
_refine_ls_weighting_details
         'calc w=1/[\s^2^(Fo^2^)+(0.0166P)^2^+1.4379P] where P=(Fo^2^+2Fc^2^)/3'
_atom_sites_solution_hydrogens     'riding model'
_atom_sites_solution_primary     direct
_atom_sites_solution_secondary     difmap
_refine_ls_shift/su_max     0.001
_refine_ls_shift/su_mean     0.000
_refine_diff_density_max     0.506
_refine_diff_density_min     -0.436
_refine_ls_extinction_method     none
_refine_ls_extinction_coef     ?
loop_
    _atom_type_symbol
    _atom_type_description
    _atom_type_scat_dispersion_real
    _atom_type_scat_dispersion_imag
    _atom_type_scat_source
    'C' 'C' 0.0033 0.0016
                         'International Tables Vol C Tables 4.2.6.8 and 6.1.1.4'
    'H' 'H' 0.0000 0.0000
                         'International Tables Vol C Tables 4.2.6.8 and 6.1.1.4'
    'As' 'As' 0.0499 2.0058
                         'International Tables Vol C Tables 4.2.6.8 and 6.1.1.4'
    'Br' 'Br' -0.2901 2.4595
                         'International Tables Vol C Tables 4.2.6.8 and 6.1.1.4'
    'Pd' 'Pd' -0.9988 1.0072
                         'International Tables Vol C Tables 4.2.6.8 and 6.1.1.4'
_computing_data_collection     'APEX2 (Bruker, 2005)'
_computing_cell_refinement     'SAINT-Plus (Bruker, 2004)'
_computing_data_reduction     'SAINT-Plus and XPREP (Bruker 2004)'
_computing_structure_solution     'SHELXS97 (Sheldrick, 2008)'
_computing_structure_refinement     'SHELXL97 (Sheldrick, 2008)'
_computing_molecular_graphics     'DIAMOND (Brandenburg & Putz, 2006)'
_computing_publication_material     'SHELXL97 (Sheldrick, 2008)'
loop_
    _atom_site_type_symbol
    _atom_site_label
    _atom_site_fract_x
    _atom_site_fract_y
    _atom_site_fract_z
    _atom_site_U_iso_or_equiv
    _atom_site_adp_type
    _atom_site_calc_flag
    _atom_site_refinement_flags
    _atom_site_occupancy
    _atom_site_disorder_assembly
    _atom_site_disorder_group
    Pd Pd 0.5000 0.5000 0.5000 0.01048(5) Uani d S 1 . .
    Br Br 0.691876(19) 0.534223(11) 0.679231(18) 0.01856(6) Uani d . 1 . .
    As As 0.558809(18) 0.601507(10) 0.379536(18) 0.01109(5) Uani d . 1 . .
    C C11 0.48804(19) 0.60151(10) 0.19217(18) 0.0137(4) Uani d . 1 . .
    C C12 0.3492(2) 0.61094(11) 0.13618(19) 0.0169(4) Uani d . 1 . .
    H H12 0.2897 0.6156 0.1895 0.020 Uiso calc R 1 . .
    C C13 0.2977(2) 0.61356(11) 0.00240(19) 0.0182(4) Uani d . 1 . .
    H H13 0.2028 0.6201 -0.0351 0.022 Uiso calc R 1 . .
    C C14 0.3827(2) 0.60683(10) -0.07756(19) 0.0180(4) Uani d . 1 . .
    C C15 0.5207(2) 0.59546(12) -0.0208(2) 0.0217(4) Uani d . 1 . .
    H H15 0.5799 0.5890 -0.0741 0.026 Uiso calc R 1 . .
    C C16 0.5730(2) 0.59340(11) 0.1131(2) 0.0192(4) Uani d . 1 . .
    H H16 0.6677 0.5864 0.1507 0.023 Uiso calc R 1 . .
    C C141 0.3282(2) 0.61492(13) -0.2220(2) 0.0263(5) Uani d . 1 . .
    H H14A 0.2321 0.6008 -0.2489 0.039 Uiso calc R 1 . .
    H H14B 0.3796 0.5831 -0.2648 0.039 Uiso calc R 1 . .
    H H14C 0.3372 0.6661 -0.2463 0.039 Uiso calc R 1 . .
    C C21 0.75110(18) 0.61873(10) 0.40559(17) 0.0130(4) Uani d . 1 . .
    C C22 0.8349(2) 0.56148(11) 0.3902(2) 0.0191(4) Uani d . 1 . .
    H H22 0.7985 0.5135 0.3716 0.023 Uiso calc R 1 . .
    C C23 0.9715(2) 0.57403(12) 0.4019(2) 0.0204(4) Uani d . 1 . .
    H H23 1.0270 0.5348 0.3883 0.025 Uiso calc R 1 . .
    C C24 1.02824(18) 0.64337(11) 0.43333(18) 0.0170(4) Uani d . 1 . .
    C C25 0.9446(2) 0.69946(11) 0.4526(2) 0.0209(4) Uani d . 1 . .
    H H25 0.9821 0.7468 0.4764 0.025 Uiso calc R 1 . .
    C C26 0.8071(2) 0.68784(11) 0.4377(2) 0.0184(4) Uani d . 1 . .
    H H26 0.7512 0.7274 0.4496 0.022 Uiso calc R 1 . .
    C C241 1.1756(2) 0.65736(13) 0.4429(2) 0.0242(5) Uani d . 1 . .
    H H24A 1.2274 0.6118 0.4667 0.036 Uiso calc R 1 . .
    H H24B 1.2115 0.6948 0.5092 0.036 Uiso calc R 1 . .
    H H24C 1.1839 0.6747 0.3591 0.036 Uiso calc R 1 . .
    C C31 0.50031(18) 0.69617(10) 0.42613(18) 0.0130(4) Uani d . 1 . .
    C C32 0.51153(19) 0.71093(11) 0.55552(19) 0.0172(4) Uani d . 1 . .
    H H32 0.5397 0.6734 0.6187 0.021 Uiso calc R 1 . .
    C C33 0.4816(2) 0.78054(11) 0.5922(2) 0.0202(4) Uani d . 1 . .
    H H33 0.4892 0.7901 0.6808 0.024 Uiso calc R 1 . .
    C C34 0.44053(19) 0.83669(11) 0.5019(2) 0.0186(4) Uani d . 1 . .
    C C35 0.4280(2) 0.82081(11) 0.3726(2) 0.0201(4) Uani d . 1 . .
    H H35 0.3986 0.8581 0.3091 0.024 Uiso calc R 1 . .
    C C36 0.45788(19) 0.75149(11) 0.33475(19) 0.0168(4) Uani d . 1 . .
    H H36 0.4493 0.7418 0.2460 0.020 Uiso calc R 1 . .
    C C341 0.4165(2) 0.91285(12) 0.5440(2) 0.0267(5) Uani d . 1 . .
    H H34A 0.3483 0.9374 0.4741 0.040 Uiso calc R 1 . .
    H H34B 0.5017 0.9407 0.5640 0.040 Uiso calc R 1 . .
    H H34C 0.3838 0.9102 0.6213 0.040 Uiso calc R 1 . .
loop_
    _atom_site_aniso_label
    _atom_site_aniso_U_11
    _atom_site_aniso_U_22
    _atom_site_aniso_U_33
    _atom_site_aniso_U_12
    _atom_site_aniso_U_13
    _atom_site_aniso_U_23
    Pd 0.00953(10) 0.01177(10) 0.00909(10) -0.00197(7) 0.00087(7) 0.00047(7)
    Br 0.01676(10) 0.02136(11) 0.01337(10) -0.00722(7) -0.00274(7) 0.00204(7)
    As 0.00983(9) 0.01240(9) 0.01058(10) -0.00086(7) 0.00209(7) 0.00121(7)
    C11 0.0163(9) 0.0128(9) 0.0115(9) -0.0005(7) 0.0029(7) 0.0016(7)
    C12 0.0168(10) 0.0186(10) 0.0159(10) -0.0005(7) 0.0056(8) 0.0011(8)
    C13 0.0161(10) 0.0182(10) 0.0174(10) -0.0022(7) 0.0000(8) 0.0012(8)
    C14 0.0259(11) 0.0130(9) 0.0129(10) -0.0014(8) 0.0020(8) -0.0013(7)
    C15 0.0261(11) 0.0246(11) 0.0166(10) 0.0047(8) 0.0095(8) 0.0003(8)
    C16 0.0165(10) 0.0216(10) 0.0193(10) 0.0046(8) 0.0047(8) 0.0015(8)
    C141 0.0342(12) 0.0291(12) 0.0133(10) -0.0012(9) 0.0029(9) -0.0010(9)
    C21 0.0109(9) 0.0165(9) 0.0107(9) 0.0000(7) 0.0018(7) 0.0033(7)
    C22 0.0165(10) 0.0158(10) 0.0235(11) -0.0002(7) 0.0032(8) -0.0012(8)
    C23 0.0149(10) 0.0226(11) 0.0237(11) 0.0053(8) 0.0051(8) 0.0007(9)
    C24 0.0115(9) 0.0263(11) 0.0124(9) 0.0000(8) 0.0022(7) 0.0052(8)
    C25 0.0184(10) 0.0177(10) 0.0264(11) -0.0060(8) 0.0062(8) -0.0007(9)
    C26 0.0153(9) 0.0156(10) 0.0251(11) 0.0009(7) 0.0069(8) -0.0010(8)
    C241 0.0128(10) 0.0345(12) 0.0245(11) -0.0010(8) 0.0037(8) 0.0066(9)
    C31 0.0087(8) 0.0140(9) 0.0162(9) -0.0007(7) 0.0030(7) -0.0008(7)
    C32 0.0170(9) 0.0207(10) 0.0146(10) -0.0018(7) 0.0058(7) 0.0014(8)
    C33 0.0198(10) 0.0243(11) 0.0175(10) -0.0034(8) 0.0072(8) -0.0045(8)
    C34 0.0115(9) 0.0195(10) 0.0254(11) -0.0006(7) 0.0063(8) -0.0029(8)
    C35 0.0195(10) 0.0192(10) 0.0207(10) 0.0040(8) 0.0042(8) 0.0030(8)
    C36 0.0175(10) 0.0191(10) 0.0130(9) 0.0010(7) 0.0029(7) 0.0005(8)
    C341 0.0272(12) 0.0227(11) 0.0317(13) 0.0010(9) 0.0107(10) -0.0056(9)
_geom_special_details
;
All e.s.d.'s (except the e.s.d. in the dihedral angle between two l.s. planes)
are estimated using the full covariance matrix. The cell e.s.d.'s are taken
into account individually in the estimation of e.s.d.'s in distances, angles
and torsion angles; correlations between e.s.d.'s in cell parameters are only
used when they are defined by crystal symmetry. An approximate (isotropic)
treatment of cell e.s.d.'s is used for estimating e.s.d.'s involving l.s.
planes.
;
loop_
    _geom_bond_atom_site_label_1
    _geom_bond_atom_site_label_2
    _geom_bond_site_symmetry_2
    _geom_bond_distance
    _geom_bond_publ_flag
    Pd Br 3_666 2.4194(2) ?
    Pd Br . 2.4194(2) ?
    Pd As 3_666 2.42761(19) ?
    Pd As . 2.42761(19) ?
    As C21 . 1.9363(18) ?
    As C31 . 1.9365(18) ?
    As C11 . 1.9414(19) ?
    C11 C16 . 1.383(3) ?
    C11 C12 . 1.392(3) ?
    C12 C13 . 1.388(3) ?
    C12 H12 . 0.9500 ?
    C13 C14 . 1.389(3) ?
    C13 H13 . 0.9500 ?
    C14 C15 . 1.390(3) ?
    C14 C141 . 1.503(3) ?
    C15 C16 . 1.390(3) ?
    C15 H15 . 0.9500 ?
    C16 H16 . 0.9500 ?
    C141 H14A . 0.9800 ?
    C141 H14B . 0.9800 ?
    C141 H14C . 0.9800 ?
    C21 C26 . 1.386(3) ?
    C21 C22 . 1.389(3) ?
    C22 C23 . 1.389(3) ?
    C22 H22 . 0.9500 ?
    C23 C24 . 1.392(3) ?
    C23 H23 . 0.9500 ?
    C24 C25 . 1.385(3) ?
    C24 C241 . 1.506(3) ?
    C25 C26 . 1.389(3) ?
    C25 H25 . 0.9500 ?
    C26 H26 . 0.9500 ?
    C241 H24A . 0.9800 ?
    C241 H24B . 0.9800 ?
    C241 H24C . 0.9800 ?
    C31 C36 . 1.390(3) ?
    C31 C32 . 1.390(3) ?
    C32 C33 . 1.387(3) ?
    C32 H32 . 0.9500 ?
    C33 C34 . 1.392(3) ?
    C33 H33 . 0.9500 ?
    C34 C35 . 1.390(3) ?
    C34 C341 . 1.501(3) ?
    C35 C36 . 1.386(3) ?
    C35 H35 . 0.9500 ?
    C36 H36 . 0.9500 ?
    C341 H34A . 0.9800 ?
    C341 H34B . 0.9800 ?
    C341 H34C . 0.9800 ?
loop_
    _geom_angle_atom_site_label_1
    _geom_angle_atom_site_label_2
    _geom_angle_atom_site_label_3
    _geom_angle_site_symmetry_1
    _geom_angle_site_symmetry_3
    _geom_angle
    _geom_angle_publ_flag
    Br Pd Br 3_666 . 180.0 ?
    Br Pd As 3_666 3_666 87.786(7) ?
    Br Pd As . 3_666 92.214(7) ?
    Br Pd As 3_666 . 92.214(7) ?
    Br Pd As . . 87.786(7) ?
    As Pd As 3_666 . 180.000(6) ?
    C21 As C31 . . 101.19(8) ?
    C21 As C11 . . 102.75(8) ?
    C31 As C11 . . 102.44(8) ?
    C21 As Pd . . 116.10(5) ?
    C31 As Pd . . 113.54(6) ?
    C11 As Pd . . 118.50(5) ?
    C16 C11 C12 . . 119.31(18) ?
    C16 C11 As . . 121.36(14) ?
    C12 C11 As . . 119.32(14) ?
    C13 C12 C11 . . 119.97(18) ?
    C13 C12 H12 . . 120.0 ?
    C11 C12 H12 . . 120.0 ?
    C12 C13 C14 . . 121.04(18) ?
    C12 C13 H13 . . 119.5 ?
    C14 C13 H13 . . 119.5 ?
    C13 C14 C15 . . 118.55(18) ?
    C13 C14 C141 . . 120.90(19) ?
    C15 C14 C141 . . 120.49(19) ?
    C14 C15 C16 . . 120.6(2) ?
    C14 C15 H15 . . 119.7 ?
    C16 C15 H15 . . 119.7 ?
    C11 C16 C15 . . 120.46(19) ?
    C11 C16 H16 . . 119.8 ?
    C15 C16 H16 . . 119.8 ?
    C14 C141 H14A . . 109.5 ?
    C14 C141 H14B . . 109.5 ?
    H14A C141 H14B . . 109.5 ?
    C14 C141 H14C . . 109.5 ?
    H14A C141 H14C . . 109.5 ?
    H14B C141 H14C . . 109.5 ?
    C26 C21 C22 . . 119.00(17) ?
    C26 C21 As . . 121.09(14) ?
    C22 C21 As . . 119.90(14) ?
    C23 C22 C21 . . 120.40(19) ?
    C23 C22 H22 . . 119.8 ?
    C21 C22 H22 . . 119.8 ?
    C22 C23 C24 . . 120.89(19) ?
    C22 C23 H23 . . 119.6 ?
    C24 C23 H23 . . 119.6 ?
    C25 C24 C23 . . 118.14(18) ?
    C25 C24 C241 . . 120.99(19) ?
    C23 C24 C241 . . 120.86(19) ?
    C24 C25 C26 . . 121.34(19) ?
    C24 C25 H25 . . 119.3 ?
    C26 C25 H25 . . 119.3 ?
    C21 C26 C25 . . 120.17(18) ?
    C21 C26 H26 . . 119.9 ?
    C25 C26 H26 . . 119.9 ?
    C24 C241 H24A . . 109.5 ?
    C24 C241 H24B . . 109.5 ?
    H24A C241 H24B . . 109.5 ?
    C24 C241 H24C . . 109.5 ?
    H24A C241 H24C . . 109.5 ?
    H24B C241 H24C . . 109.5 ?
    C36 C31 C32 . . 119.32(18) ?
    C36 C31 As . . 121.41(14) ?
    C32 C31 As . . 119.07(14) ?
    C33 C32 C31 . . 119.87(19) ?
    C33 C32 H32 . . 120.1 ?
    C31 C32 H32 . . 120.1 ?
    C32 C33 C34 . . 121.40(19) ?
    C32 C33 H33 . . 119.3 ?
    C34 C33 H33 . . 119.3 ?
    C35 C34 C33 . . 118.05(19) ?
    C35 C34 C341 . . 121.11(19) ?
    C33 C34 C341 . . 120.79(19) ?
    C36 C35 C34 . . 121.10(19) ?
    C36 C35 H35 . . 119.4 ?
    C34 C35 H35 . . 119.4 ?
    C35 C36 C31 . . 120.26(18) ?
    C35 C36 H36 . . 119.9 ?
    C31 C36 H36 . . 119.9 ?
    C34 C341 H34A . . 109.5 ?
    C34 C341 H34B . . 109.5 ?
    H34A C341 H34B . . 109.5 ?
    C34 C341 H34C . . 109.5 ?
    H34A C341 H34C . . 109.5 ?
    H34B C341 H34C . . 109.5 ?
loop_
    _geom_torsion_atom_site_label_1
    _geom_torsion_atom_site_label_2
    _geom_torsion_atom_site_label_3
    _geom_torsion_atom_site_label_4
    _geom_torsion_site_symmetry_1
    _geom_torsion_site_symmetry_2
    _geom_torsion_site_symmetry_3
    _geom_torsion_site_symmetry_4
    _geom_torsion
    _geom_torsion_publ_flag
    Br Pd As C21 3_666 . . . -142.07(6) ?
    Br Pd As C21 . . . . 37.93(6) ?
    Br Pd As C31 3_666 . . . 101.25(6) ?
    Br Pd As C31 . . . . -78.75(6) ?
    Br Pd As C11 3_666 . . . -19.01(6) ?
    Br Pd As C11 . . . . 160.99(6) ?
    C21 As C11 C16 . . . . 16.75(17) ?
    C31 As C11 C16 . . . . 121.44(16) ?
    Pd As C11 C16 . . . . -112.75(15) ?
    C21 As C11 C12 . . . . -162.31(15) ?
    C31 As C11 C12 . . . . -57.62(16) ?
    Pd As C11 C12 . . . . 68.20(16) ?
    C16 C11 C12 C13 . . . . -1.3(3) ?
    As C11 C12 C13 . . . . 177.82(14) ?
    C11 C12 C13 C14 . . . . 0.1(3) ?
    C12 C13 C14 C15 . . . . 1.6(3) ?
    C12 C13 C14 C141 . . . . -175.71(19) ?
    C13 C14 C15 C16 . . . . -2.2(3) ?
    C141 C14 C15 C16 . . . . 175.19(19) ?
    C12 C11 C16 C15 . . . . 0.7(3) ?
    As C11 C16 C15 . . . . -178.33(15) ?
    C14 C15 C16 C11 . . . . 1.0(3) ?
    C31 As C21 C26 . . . . -5.08(18) ?
    C11 As C21 C26 . . . . 100.58(17) ?
    Pd As C21 C26 . . . . -128.46(15) ?
    C31 As C21 C22 . . . . 175.86(16) ?
    C11 As C21 C22 . . . . -78.48(16) ?
    Pd As C21 C22 . . . . 52.48(17) ?
    C26 C21 C22 C23 . . . . -2.5(3) ?
    As C21 C22 C23 . . . . 176.57(15) ?
    C21 C22 C23 C24 . . . . 2.1(3) ?
    C22 C23 C24 C25 . . . . 0.0(3) ?
    C22 C23 C24 C241 . . . . -178.57(19) ?
    C23 C24 C25 C26 . . . . -1.7(3) ?
    C241 C24 C25 C26 . . . . 176.82(19) ?
    C22 C21 C26 C25 . . . . 0.8(3) ?
    As C21 C26 C25 . . . . -178.28(15) ?
    C24 C25 C26 C21 . . . . 1.4(3) ?
    C21 As C31 C36 . . . . 89.24(16) ?
    C11 As C31 C36 . . . . -16.66(17) ?
    Pd As C31 C36 . . . . -145.64(14) ?
    C21 As C31 C32 . . . . -85.50(16) ?
    C11 As C31 C32 . . . . 168.60(15) ?
    Pd As C31 C32 . . . . 39.62(16) ?
    C36 C31 C32 C33 . . . . -0.6(3) ?
    As C31 C32 C33 . . . . 174.29(14) ?
    C31 C32 C33 C34 . . . . -0.2(3) ?
    C32 C33 C34 C35 . . . . 1.1(3) ?
    C32 C33 C34 C341 . . . . -176.32(19) ?
    C33 C34 C35 C36 . . . . -1.1(3) ?
    C341 C34 C35 C36 . . . . 176.23(19) ?
    C34 C35 C36 C31 . . . . 0.4(3) ?
    C32 C31 C36 C35 . . . . 0.5(3) ?
    As C31 C36 C35 . . . . -174.25(15) ?
loop_
    _geom_hbond_atom_site_label_D
    _geom_hbond_atom_site_label_H
    _geom_hbond_atom_site_label_A
    _geom_hbond_site_symmetry_A
    _geom_hbond_distance_DH
    _geom_hbond_distance_HA
    _geom_hbond_distance_DA
    _geom_hbond_angle_DHA
    C32 H32 Br . 0.95 2.95 3.764(2) 144.2
    C35 H35 Br 4_575 0.95 2.94 3.787(2) 149.4
data_global
_journal_date_recd_electronic     2009-10-15
_journal_date_accepted     2009-10-21
_journal_name_full     'Acta Crystallographica, Section E'
_journal_year     2009
_journal_volume     65
_journal_issue     11
_journal_page_first     m1449
_journal_page_last     m1449
_journal_paper_category     QM
_journal_coeditor_code     CV2631
_publ_contact_author
;
     Andreas Roodt
     Department of Chemistry
     University of the Free State
     Bloemfontein 9300
     South Africa
;
_publ_contact_author_email     'roodta.sci@ufs.ac.za'
_publ_contact_author_fax     'Intl-27-51-401-6384'
_publ_contact_author_phone     'Intl-27-51-401-2547'
_publ_section_title
;
<i>trans</i>-Dibromidobis(tri-<i>p</i>-tolylarsine)palladium(II)
;
loop_
    _publ_author_name
    _publ_author_address
    'Kirsten, Leo'
;
 Department of Chemistry
 University of the Free State
 PO Box 339
 Bloemfontein 9300
 South Africa
;
    'Steyl, Gideon'
;
 Department of Chemistry
 University of the Free State
 PO Box 339
 Bloemfontein 9300
 South Africa
;
    'Roodt, Andreas'
;
 Department of Chemistry
 University of the Free State
 PO Box 339
 Bloemfontein 9300
 South Africa
;
