# Supplementary material for: trans-Dibromidobis(tri-p-tolyl­arsine)palladium(II)
Source: Acta Crystallogr Sect E Struct Rep Online. 2009 Oct 28;65(Pt 11):m1449. doi: 10.1107/S1600536809043372 (PMC2971051; doi:10.1107/S1600536809043372)
Supplement: Supplementary file 2 [file e-65-m1449-Isup2.hkl]

#
# h,k,l, Fc-squared, Fo-squared, sigma(Fo-squared) and status flag
#
data_I
_shelx_title ' 7Llk4_0m in P2(1)/n'
_shelx_refln_list_code          4
_shelx_F_calc_maximum      252.36
_exptl_crystal_F_000       952.00
_reflns_d_resolution_high  0.7828
 
loop_
 _symmetry_equiv_pos_as_xyz
 'x, y, z'
 '-x+1/2, y+1/2, -z+1/2'
 '-x, -y, -z'
 'x-1/2, -y-1/2, z-1/2'
 
_cell_length_a    10.2435
_cell_length_b    18.2139
_cell_length_c    10.7509
_cell_angle_alpha  90.000
_cell_angle_beta  106.185
_cell_angle_gamma  90.000
 
_shelx_F_squared_multiplier     1.000
 
loop_
 _refln_index_h
 _refln_index_k
 _refln_index_l
 _refln_F_squared_calc
 _refln_F_squared_meas
 _refln_F_squared_sigma
 _refln_observed_status
   2   0   0    40885.85    40549.34    583.66 o
   4   0   0    25381.38    27112.21    470.10 o
   6   0   0     9065.20     9803.47    192.52 o
   8   0   0     9796.27    10099.74    270.08 o
  10   0   0     1127.95     1288.52    176.38 o
  12   0   0      418.98      470.44     59.39 o
   1   1   0    50729.63    45281.76    726.20 o
   2   1   0      969.50     1102.64     12.43 o
   3   1   0      129.35      111.75      3.33 o
   4   1   0      221.71      211.39      6.53 o
   5   1   0    17692.39    17939.70    266.17 o
   6   1   0     1104.06     1075.35     21.08 o
   7   1   0      673.00      568.18     17.93 o
   8   1   0        2.95       -8.49     11.40 o
   9   1   0       23.53       47.01     20.70 o
  10   1   0      368.92      408.42     32.40 o
  11   1   0     2101.71     2052.99     74.00 o
  12   1   0      101.25      100.58     31.17 o
   0   2   0    29522.14    28540.55    663.81 o
   1   2   0     7007.77     7158.02     85.84 o
   2   2   0     1663.84     1905.81     23.12 o
   3   2   0    16728.38    17350.99    204.15 o
   4   2   0     1378.98     1285.09     18.15 o
   5   2   0    19671.77    20691.21    259.97 o
   6   2   0     5689.19     5817.81     84.74 o
   7   2   0     3396.56     3634.89     57.76 o
   8   2   0      748.41      763.54     23.97 o
   9   2   0     1481.13     1481.36     55.45 o
  10   2   0     3734.52     3821.99    171.73 o
  11   2   0     1928.01     1826.53     69.80 o
  12   2   0      297.44      313.85     37.02 o
   1   3   0    10497.24    10768.31    121.25 o
   2   3   0     6132.06     6186.87     79.75 o
   3   3   0      302.29      326.30      7.37 o
   4   3   0     6803.85     7223.83     87.01 o
   5   3   0    16253.71    16123.03    214.96 o
   6   3   0    16122.46    16740.42    251.25 o
   7   3   0       20.39       23.47      8.47 o
   8   3   0       21.67       45.31     11.22 o
   9   3   0     1121.94     1171.70     42.84 o
  10   3   0     2042.11     1982.86     70.20 o
  11   3   0     3945.50     4143.15    122.31 o
  12   3   0      450.24      535.84     41.94 o
   1   4   0    11400.15    11353.03    125.34 o
   2   4   0      155.39      164.65      5.84 o
   3   4   0       38.07       52.45      3.79 o
   4   4   0     6958.91     6904.83     87.33 o
   5   4   0       94.97      119.14      6.47 o
   6   4   0    15199.13    15014.65    212.09 o
   7   4   0     4352.02     4433.67     67.46 o
   8   4   0     3865.84     3870.14     76.78 o
   9   4   0     2037.21     2038.28     60.78 o
  10   4   0    11089.04    11264.83    258.95 o
  11   4   0       49.68       57.97     28.70 o
  12   4   0      475.20      489.18     43.00 o
   1   5   0     7222.79     7891.17     94.78 o
   2   5   0     2711.59     2825.67     37.46 o
   3   5   0      418.97      500.43     10.34 o
   4   5   0     8163.62     8297.36    103.14 o
   5   5   0    12818.33    12877.03    172.28 o
   6   5   0     1451.00     1419.37     24.80 o
   7   5   0    10923.27    10754.47    145.86 o
   8   5   0     1235.49     1195.92     33.21 o
   9   5   0    12385.98    12332.13    236.64 o
  10   5   0      946.51      907.07     45.07 o
  11   5   0     5953.74     5992.12    153.51 o
  12   5   0      379.73      433.02     40.67 o
   1   6   0    20787.45    21665.73    255.34 o
   2   6   0     1849.14     1989.63     30.24 o
   3   6   0     5581.37     5358.70     72.00 o
   4   6   0     3014.61     3022.52     41.96 o
   5   6   0     6973.68     7135.88     91.91 o
   6   6   0     8209.00     7866.44    105.92 o
   7   6   0     4991.90     4823.11     76.44 o
   8   6   0     3375.28     3314.16     76.86 o
   9   6   0     1765.60     1755.15     50.21 o
  10   6   0     6771.39     6796.10    159.05 o
  11   6   0     3663.13     3643.87    107.44 o
  12   6   0      807.60      840.03     74.76 o
   1   7   0     1814.60     1719.33     26.40 o
   2   7   0      453.19      422.07     10.38 o
   3   7   0      599.16      516.78     14.22 o
   4   7   0    38500.20    38528.32    473.57 o
   5   7   0     3688.37     3574.47     49.75 o
   6   7   0      117.89      163.34      9.08 o
   7   7   0     2129.19     2169.81     37.49 o
   8   7   0      202.60      236.78     18.95 o
   9   7   0     2221.45     2181.93     55.92 o
  10   7   0      281.63      258.14     23.43 o
  11   7   0      956.41      986.73     44.10 o
   0   8   0     6974.07     7030.40    162.31 o
   1   8   0     3041.61     2997.25     52.63 o
   2   8   0     4124.64     3712.68     61.22 o
   3   8   0    17909.00    17339.46    219.10 o
   4   8   0     4158.58     4214.91     61.09 o
   5   8   0    13553.93    13502.53    170.73 o
   6   8   0      244.57      263.23     10.90 o
   7   8   0       17.02       -2.18     10.41 o
   8   8   0     1706.32     1746.50     46.97 o
   9   8   0     2373.40     2372.43     60.47 o
  10   8   0       46.60       32.21     19.48 o
  11   8   0     2708.25     2787.05    132.46 o
   1   9   0    37926.11    38140.93    562.11 o
   2   9   0     1930.65     2168.29     38.95 o
   3   9   0     8888.40     8571.72    132.06 o
   4   9   0    13177.51    12848.78    183.26 o
   5   9   0      868.86      869.25     19.91 o
   6   9   0      806.58      828.82     19.94 o
   7   9   0       78.08      126.39     13.25 o
   8   9   0      280.05      308.17     21.56 o
   9   9   0      139.21      122.73     20.31 o
  10   9   0       60.73       66.67     21.10 o
  11   9   0       15.15       27.09     22.01 o
   0  10   0    28236.86    28700.09    675.72 o
   1  10   0     1353.51     1179.34     36.50 o
   2  10   0    28319.81    27833.99    430.20 o
   3  10   0     3383.64     3641.71     62.34 o
   4  10   0     5093.61     4964.50     95.52 o
   5  10   0       44.37       51.60      9.87 o
   6  10   0      297.25      302.57     15.33 o
   7  10   0      506.18      512.13     20.45 o
   8  10   0      685.99      662.93     29.23 o
   9  10   0      805.03      816.42     33.65 o
  10  10   0       62.90       62.59     21.69 o
  11  10   0      369.31      399.06     34.11 o
   1  11   0    12961.00    12820.27    220.00 o
   2  11   0     3084.23     3014.43     56.03 o
   3  11   0    21455.25    20961.46    316.82 o
   4  11   0      939.08      932.10     24.98 o
   5  11   0       26.73       40.12     11.23 o
   6  11   0     5909.00     5896.29     97.04 o
   7  11   0     1866.36     1862.30     42.36 o
   8  11   0        9.00       -6.17     15.91 o
   9  11   0      237.84      223.08     21.44 o
  10  11   0      610.31      623.12     29.67 o
  11  11   0      116.07       82.04     22.27 o
   0  12   0       87.00      103.12     18.80 o
   1  12   0     3092.92     3181.20     64.16 o
   2  12   0    16938.44    16569.18    261.77 o
   3  12   0     2322.25     2319.21     45.70 o
   4  12   0      902.19      924.62     32.52 o
   5  12   0     6505.03     6370.33    106.75 o
   6  12   0      188.35      194.32     15.47 o
   7  12   0     2161.92     2199.16     49.38 o
   8  12   0     1963.55     1960.24     51.98 o
   9  12   0     1999.26     1986.59     53.74 o
  10  12   0       81.71       72.44     21.62 o
   1  13   0     1687.45     1708.18     41.82 o
   2  13   0     2351.94     2281.47     47.28 o
   3  13   0     7907.96     7947.80    132.66 o
   4  13   0      735.59      757.02     24.12 o
   5  13   0      522.19      527.18     25.84 o
   6  13   0     3091.92     3092.32     58.49 o
   7  13   0     3699.01     3708.55     95.08 o
   8  13   0        3.83       10.61     19.31 o
   9  13   0     2993.92     2912.11     70.52 o
  10  13   0      779.27      840.40     36.39 o
   0  14   0    11582.80    11280.80    296.37 o
   1  14   0      325.37      296.21     23.12 o
   2  14   0     3923.29     3877.55     78.33 o
   3  14   0     1411.88     1327.31     34.61 o
   4  14   0     1683.22     1713.05     39.77 o
   5  14   0     1505.65     1523.00     39.87 o
   6  14   0     2109.15     2005.51     45.54 o
   7  14   0      119.60      153.45     25.18 o
   8  14   0    14821.48    14096.40    320.42 o
   9  14   0      301.29      297.36     26.70 o
  10  14   0      876.36      808.71     37.19 o
   1  15   0     3304.87     3353.43     70.85 o
   2  15   0      265.66      302.52     20.51 o
   3  15   0     4937.81     5062.34     91.81 o
   4  15   0      308.39      307.05     29.28 o
   5  15   0       10.53       31.09     15.86 o
   6  15   0       27.89       22.62     17.27 o
   7  15   0     9300.68     9005.03    203.93 o
   8  15   0        4.57       17.88     21.60 o
   9  15   0     5964.94     5819.38    166.49 o
   0  16   0     3332.99     3234.87     98.97 o
   1  16   0      235.65      259.34     21.19 o
   2  16   0      537.65      557.91     48.46 o
   3  16   0      737.32      732.13     39.66 o
   4  16   0      681.66      704.76     27.56 o
   5  16   0     1523.06     1590.81     45.10 o
   6  16   0     1115.43     1114.01     36.13 o
   7  16   0      700.42      705.32     33.97 o
   8  16   0     7856.00     7816.83    202.08 o
   9  16   0      132.11      167.79     26.87 o
   1  17   0      139.57      142.13     19.86 o
   2  17   0     3545.67     3485.73     75.72 o
   3  17   0     3330.71     3198.45     71.64 o
   4  17   0      997.60     1000.32     42.29 o
   5  17   0       36.06       12.65     18.53 o
   6  17   0     4159.75     4123.69     85.17 o
   7  17   0     2995.61     2798.01     71.26 o
   8  17   0      198.32      180.34     27.36 o
   0  18   0     1223.72     1237.01     57.41 o
   1  18   0     1443.82     1446.91     44.23 o
   2  18   0     3665.35     3804.50     83.31 o
   3  18   0     1369.05     1370.33     46.01 o
   4  18   0      377.04      385.96     28.40 o
   5  18   0     1128.14     1115.18     43.29 o
   6  18   0      157.84      170.06     29.03 o
   7  18   0     1720.61     1762.40     55.44 o
   1  19   0     7652.77     7558.10    144.29 o
   2  19   0     2802.60     2744.15     67.48 o
   3  19   0     5631.15     5464.59    120.72 o
   4  19   0      274.71      221.86     27.68 o
   5  19   0       22.70       44.39     26.98 o
   6  19   0     1785.25     1833.44     66.90 o
   7  19   0      317.02      304.64     31.88 o
   0  20   0     6243.13     6435.94    181.20 o
   1  20   0     2083.70     2126.23     59.27 o
   2  20   0     9086.26     9232.24    173.19 o
   3  20   0      307.05      339.25     40.70 o
   4  20   0      947.28     1003.14     54.38 o
   5  20   0      707.58      790.89     45.67 o
   6  20   0      126.17      119.52     37.01 o
   1  21   0     4139.84     4227.83     94.27 o
   2  21   0      211.31      309.56     34.77 o
   3  21   0     3901.85     3944.95    107.23 o
   4  21   0     4140.27     4400.08    133.15 o
   5  21   0      121.50      101.65     37.37 o
   0  22   0      276.72      293.88     44.00 o
   1  22   0      377.41      446.99     32.47 o
   2  22   0     1502.09     1545.13     56.54 o
   3  22   0     1807.30     1761.07     60.57 o
   4  22   0      443.93      465.49     43.31 o
   1  23   0       31.88       24.83     28.16 o
 -11   0   1     7806.81     7762.68    293.26 o
  -9   0   1     1126.11     1224.85     72.20 o
  -7   0   1      532.89      534.37     22.57 o
  -5   0   1      540.68      756.57     21.35 o
  -3   0   1     3295.03     3683.01     66.45 o
  -1   0   1    38338.14    37951.37    982.91 o
   1   0   1    13927.36    13713.84    397.10 o
   3   0   1    56063.91    54480.02   1282.97 o
   5   0   1    14326.27    14402.15    342.17 o
   7   0   1     2400.54     2260.41     60.92 o
   9   0   1     1782.59     1830.85     86.59 o
  11   0   1      701.17      826.21     60.48 o
 -12   1   1     6201.87     6320.68    184.54 o
 -11   1   1     1084.41     1082.91     52.75 o
 -10   1   1      535.35      630.10     39.58 o
  -9   1   1      971.67     1026.22     45.58 o
  -8   1   1      717.48      757.03     26.42 o
  -7   1   1      137.53      133.43      9.94 o
  -6   1   1     9116.22     9104.05    127.16 o
  -5   1   1      760.97      844.59     15.52 o
  -4   1   1     1483.44     1523.97     20.51 o
  -3   1   1     2425.01     2493.65     30.94 o
  -2   1   1     8031.69     8340.21     90.22 o
  -1   1   1     9065.88     9226.60    127.49 o
   0   1   1    33877.58    30243.58    686.86 o
   1   1   1      319.83      334.62      5.24 o
   2   1   1     1702.04     1602.44     26.77 o
   3   1   1     4758.92     5217.03     74.55 o
   4   1   1    63683.17    63068.09    877.60 o
   5   1   1     3270.45     3146.64     51.10 o
   6   1   1     1261.58     1342.73     28.30 o
   7   1   1     1550.99     1628.95     35.14 o
   8   1   1       35.11        8.56     10.27 o
   9   1   1      212.32      219.97     23.81 o
  10   1   1      383.86      448.11     31.24 o
  11   1   1      175.67      140.80     28.15 o
  12   1   1     1235.34     1274.10     57.74 o
 -12   2   1      382.57      379.38     40.05 o
 -11   2   1     5437.94     5520.10    155.22 o
 -10   2   1     5761.07     5910.82    161.06 o
  -9   2   1      758.06      717.25     38.39 o
  -8   2   1       97.91       88.32     11.71 o
  -7   2   1     1397.69     1340.49     26.99 o
  -6   2   1      407.60      459.07     11.53 o
  -5   2   1      696.42      654.43     13.84 o
  -4   2   1     7263.70     7923.04     99.36 o
  -3   2   1     8861.60     9412.02    107.87 o
  -2   2   1    59356.76    57130.43    598.88 o
  -1   2   1    14072.59    14235.20    158.04 o
   0   2   1    10717.19    10496.95    156.26 o
   1   2   1      168.00      237.59      3.62 o
   2   2   1      157.99      194.62      4.31 o
   3   2   1     6094.54     5989.98     90.63 o
   4   2   1      312.84      247.39      6.09 o
   5   2   1    12870.85    12919.21    193.93 o
   6   2   1     8985.53     8907.61    135.65 o
   7   2   1     1125.61     1119.66     28.28 o
   8   2   1      326.15      395.81     22.79 o
   9   2   1     3762.65     3906.83     96.30 o
  10   2   1      597.71      586.60     35.44 o
  11   2   1        7.93       10.56     24.57 o
  12   2   1      499.40      600.45     41.04 o
 -12   3   1     1458.43     1499.08     75.66 o
 -11   3   1     2760.86     2707.14     92.10 o
 -10   3   1      736.00      766.02     48.01 o
  -9   3   1     1180.65     1304.08     53.16 o
  -8   3   1      536.73      517.82     18.27 o
  -7   3   1      675.25      735.32     17.03 o
  -6   3   1    15864.00    15703.04    209.73 o
  -5   3   1      632.25      726.28     15.78 o
  -4   3   1      224.17      307.99      7.84 o
  -3   3   1    13745.50    14093.31    167.07 o
  -2   3   1    18464.53    18538.19    216.06 o
  -1   3   1    14984.94    15300.42    171.89 o
   0   3   1     6242.41     6319.55     72.37 o
   1   3   1     3135.87     3478.71     38.67 o
   2   3   1     3423.82     3603.59     44.98 o
   3   3   1     5330.98     5733.59     73.68 o
   4   3   1     7539.39     7176.93    102.25 o
   5   3   1     8354.77     8091.65    108.78 o
   6   3   1        5.44        8.50      6.36 o
   7   3   1     3696.55     3875.58     63.11 o
   8   3   1     1557.65     1499.45     48.86 o
   9   3   1      217.71      241.42     23.37 o
  10   3   1     7372.63     7300.89    178.06 o
  11   3   1      323.24      322.88     32.89 o
  12   3   1       50.48       59.05     29.40 o
 -12   4   1        2.75        6.79     30.87 o
 -11   4   1     2845.39     2944.36     97.16 o
 -10   4   1     5783.12     5765.94    158.91 o
  -9   4   1     1799.58     1922.44     58.43 o
  -8   4   1       72.53       88.22      9.66 o
  -7   4   1    21668.64    21799.85    288.94 o
  -6   4   1     1016.52     1075.92     23.35 o
  -5   4   1    34915.66    35460.71    444.55 o
  -4   4   1      604.78      645.45     13.07 o
  -3   4   1     2774.65     2860.40     36.25 o
  -2   4   1    21055.91    21674.87    259.25 o
  -1   4   1    46486.89    45649.04    502.92 o
   0   4   1      156.92      168.18      6.72 o
   1   4   1      120.17      106.53      4.21 o
   2   4   1     4317.35     4504.79     56.32 o
   3   4   1       22.77       33.76      3.57 o
   4   4   1       55.38       97.93      6.43 o
   5   4   1     7662.61     7729.48    104.42 o
   6   4   1     6921.58     6870.05     99.48 o
   7   4   1     1724.69     1739.72     32.77 o
   8   4   1     1255.02     1282.59     33.53 o
   9   4   1    14908.19    14717.76    316.05 o
  10   4   1      768.62      857.31     39.47 o
  11   4   1     4748.64     4863.72    173.74 o
  12   4   1      246.13      356.87     37.76 o
 -12   5   1      580.10      602.19     84.60 o
 -11   5   1      544.35      486.33     45.20 o
 -10   5   1     4758.17     4524.92    114.15 o
  -9   5   1      199.05      218.24     23.56 o
  -8   5   1     4942.95     4896.83     87.04 o
  -7   5   1     4098.39     4039.28     56.84 o
  -6   5   1    36574.68    36411.57    457.07 o
  -5   5   1     5263.11     5208.90     68.93 o
  -4   5   1     6627.89     6638.42     85.28 o
  -3   5   1     4192.05     4540.60     58.62 o
  -2   5   1    11735.72    11970.39    144.02 o
  -1   5   1       11.27       17.58      3.47 o
   0   5   1    19176.70    19317.24    226.86 o
   1   5   1     6442.17     6715.21     75.02 o
   2   5   1     3915.88     3918.54     49.28 o
   3   5   1     5150.60     5161.78     64.93 o
   4   5   1     1363.25     1351.69     20.40 o
   5   5   1     2488.22     2515.58     37.68 o
   6   5   1     1516.23     1620.33     30.83 o
   7   5   1      132.35      139.01      8.91 o
   8   5   1     5834.23     5572.97    118.01 o
   9   5   1      615.73      655.67     34.06 o
  10   5   1    15260.38    14976.73    322.75 o
  11   5   1     1166.48     1110.44     47.98 o
 -12   6   1     1915.71     1949.33     77.17 o
 -11   6   1      893.06     1001.34     52.65 o
 -10   6   1       24.05      -16.69     22.42 o
  -9   6   1     2232.87     2224.38     56.51 o
  -8   6   1     3547.59     3437.15     65.04 o
  -7   6   1    11550.75    11642.79    147.80 o
  -6   6   1      328.02      353.57     11.21 o
  -5   6   1    13928.49    14169.75    177.95 o
  -4   6   1     5679.48     5725.34     74.83 o
  -3   6   1    10080.96    10447.99    135.90 o
  -2   6   1      177.25      199.60      7.65 o
  -1   6   1    15872.72    16135.10    199.01 o
   0   6   1    17345.67    17644.48    205.01 o
   1   6   1      146.43      157.14      5.50 o
   2   6   1     5840.55     6204.91     79.10 o
   3   6   1       31.20       32.81      4.80 o
   4   6   1     1605.68     1456.30     23.32 o
   5   6   1     1116.21     1107.52     21.31 o
   6   6   1       15.85       26.77      6.39 o
   7   6   1     2271.46     2229.77     37.33 o
   8   6   1     7286.55     7370.28    144.69 o
   9   6   1     9192.20     8979.77    208.96 o
  10   6   1      297.33      349.50     29.95 o
  11   6   1     3720.35     3678.44    106.84 o
 -12   7   1      265.07      353.99     38.80 o
 -11   7   1     1278.68     1245.84     49.10 o
 -10   7   1     1470.30     1462.35     44.15 o
  -9   7   1     1036.40      911.35     37.70 o
  -8   7   1     1416.74     1391.83     40.70 o
  -7   7   1     5894.40     5662.37     80.17 o
  -6   7   1     2783.98     2801.06     43.46 o
  -5   7   1    15731.50    15693.21    197.45 o
  -4   7   1     4080.87     4181.68     56.94 o
  -3   7   1      476.30      546.57     14.04 o
  -2   7   1     2028.40     1797.76     42.98 o
  -1   7   1    16329.50    16604.82    245.60 o
   0   7   1     2610.02     2581.95     41.57 o
   1   7   1    10556.49    10432.17    134.69 o
   2   7   1     3004.25     3075.00     41.44 o
   3   7   1    10631.23    10480.16    148.30 o
   4   7   1     2127.44     2219.60     31.18 o
   5   7   1      182.46      212.39     15.24 o
   6   7   1     1900.37     1864.88     34.67 o
   7   7   1     3701.84     3662.77     72.77 o
   8   7   1     4945.20     4836.08    100.95 o
   9   7   1     4529.43     4389.51    106.39 o
  10   7   1     2392.19     2436.93     62.09 o
  11   7   1     2002.66     2065.77     65.50 o
 -12   8   1     1962.35     2018.77     77.23 o
 -11   8   1      884.63      922.47     43.50 o
 -10   8   1       87.79       76.31     20.06 o
  -9   8   1      641.00      630.28     29.07 o
  -8   8   1     6622.41     6460.80    119.54 o
  -7   8   1      436.71      463.54     18.43 o
  -6   8   1        5.66       17.92      8.23 o
  -5   8   1     1127.96     1118.37     29.65 o
  -4   8   1     9218.50     8823.08    133.55 o
  -3   8   1     3833.41     3659.96     66.87 o
  -2   8   1      225.62      256.56     14.20 o
  -1   8   1     2443.65     2225.23     39.80 o
   0   8   1    30554.81    30966.62    461.68 o
   1   8   1     7208.33     6732.42     98.84 o
   2   8   1       30.48       35.60      5.53 o
   3   8   1     4939.78     4678.09     62.26 o
   4   8   1     2389.75     2160.96     41.57 o
   5   8   1     2871.57     2708.83     37.94 o
   6   8   1       85.90       75.64      8.12 o
   7   8   1      564.07      576.68     21.43 o
   8   8   1     7723.27     7656.31    152.16 o
   9   8   1       34.00       54.07     18.03 o
  10   8   1       48.53       48.29     19.53 o
  11   8   1        1.98       37.03     21.53 o
 -11   9   1       89.05      110.65     24.07 o
 -10   9   1      570.70      527.32     29.93 o
  -9   9   1       60.22       85.79     19.32 o
  -8   9   1      110.44      131.77     16.80 o
  -7   9   1      835.39      855.58     25.41 o
  -6   9   1     3680.49     3595.09     61.75 o
  -5   9   1     8039.47     7888.81    122.54 o
  -4   9   1     3510.21     3722.41     82.63 o
  -3   9   1        1.11       10.31      8.74 o
  -2   9   1     3686.18     3522.57     60.23 o
  -1   9   1     1151.05     1234.98     32.62 o
   0   9   1     3940.96     3896.02     70.08 o
   1   9   1     4925.18     4630.02     81.49 o
   2   9   1    29037.22    28640.78    372.09 o
   3   9   1     8885.38     8795.02    137.70 o
   4   9   1     6904.88     6767.08     95.33 o
   5   9   1      301.74      297.80     13.81 o
   6   9   1      631.24      613.20     18.27 o
   7   9   1     4098.32     4038.76     71.88 o
   8   9   1      363.73      387.98     20.77 o
   9   9   1     1967.46     1828.82     46.22 o
  10   9   1     1442.25     1337.96     39.54 o
  11   9   1     1067.85     1075.85     36.62 o
 -11  10   1      981.88     1005.07     47.65 o
 -10  10   1      858.12      904.76     38.13 o
  -9  10   1     1724.07     1623.95     49.64 o
  -8  10   1     2466.72     2518.15     57.51 o
  -7  10   1      652.17      690.97     27.16 o
  -6  10   1       24.23       38.68     11.20 o
  -5  10   1      406.95      405.43     16.70 o
  -4  10   1     1313.59     1343.03     39.74 o
  -3  10   1     4147.23     4047.29     68.66 o
  -2  10   1     7524.68     7565.18    123.91 o
  -1  10   1      539.92      489.09     21.67 o
   0  10   1     3800.40     3701.70     67.74 o
   1  10   1    29259.90    29361.40    469.05 o
   2  10   1      474.85      415.85     15.08 o
   3  10   1    22734.94    21995.18    309.01 o
   4  10   1     1134.44     1168.44     28.81 o
   5  10   1     5327.73     5171.84     72.47 o
   6  10   1     4869.08     4856.67     81.57 o
   7  10   1     5846.73     5692.34    106.93 o
   8  10   1     1058.21      952.57     31.28 o
   9  10   1      560.63      525.14     25.16 o
  10  10   1     1695.90     1737.41     47.26 o
  11  10   1       19.42      -31.84     20.12 o
 -11  11   1     1155.87     1139.63     45.27 o
 -10  11   1     1785.28     1828.92     83.43 o
  -9  11   1     1864.47     1845.89     54.44 o
  -8  11   1      715.13      689.33     31.22 o
  -7  11   1     1864.53     1873.54     42.92 o
  -6  11   1      892.28      853.80     25.06 o
  -5  11   1       35.63       65.26     11.88 o
  -4  11   1     3756.13     3492.77     61.67 o
  -3  11   1     7091.21     7000.96    113.35 o
  -2  11   1      329.31      377.40     19.44 o
  -1  11   1     8625.18     8757.64    142.59 o
   0  11   1     2154.26     2045.31     44.80 o
   1  11   1     3060.18     3068.25     63.78 o
   2  11   1    22762.15    22373.64    348.63 o
   3  11   1      642.92      597.59     25.70 o
   4  11   1     2792.27     2708.78     69.93 o
   5  11   1     6487.20     6465.34     98.40 o
   6  11   1     5287.86     5196.86     87.39 o
   7  11   1      516.29      515.15     24.55 o
   8  11   1      432.42      413.31     23.74 o
   9  11   1        2.48        0.55     17.63 o
  10  11   1      816.08      722.75     31.87 o
 -10  12   1     3772.12     3892.10    108.32 o
  -9  12   1     2779.68     2759.48     72.00 o
  -8  12   1      186.28      204.53     23.11 o
  -7  12   1      342.81      328.43     20.35 o
  -6  12   1       71.70       70.44     14.31 o
  -5  12   1      106.30       78.24     13.26 o
  -4  12   1      832.17      776.92     23.60 o
  -3  12   1     5239.58     5046.74     88.18 o
  -2  12   1    14516.82    14403.80    228.99 o
  -1  12   1       21.02       17.29     10.65 o
   0  12   1      243.47      276.42     16.54 o
   1  12   1    10153.79    10106.32    176.89 o
   2  12   1      197.62      223.39     15.85 o
   3  12   1     2240.89     2141.32     62.62 o
   4  12   1      366.76      356.99     16.61 o
   5  12   1      201.96      181.40     18.40 o
   6  12   1     4370.27     4299.14     74.59 o
   7  12   1     2525.39     2465.24     59.19 o
   8  12   1        5.57        8.07     17.91 o
   9  12   1      374.54      370.82     25.62 o
  10  12   1      366.92      369.83     26.90 o
 -10  13   1     1658.14     1641.22     50.75 o
  -9  13   1     2326.36     2292.90     66.51 o
  -8  13   1     5593.47     5493.81    111.88 o
  -7  13   1        2.45       12.50     15.54 o
  -6  13   1      701.64      715.31     24.54 o
  -5  13   1        1.13       -2.44     12.80 o
  -4  13   1    10286.56     9967.44    159.15 o
  -3  13   1     4512.21     4368.24     79.20 o
  -2  13   1      237.19      239.39     17.88 o
  -1  13   1     6127.07     6462.94    118.74 o
   0  13   1       35.86       35.74     12.70 o
   1  13   1     2066.62     2158.21     49.22 o
   2  13   1     4014.30     4044.75     79.60 o
   3  13   1     1148.61     1195.94     39.99 o
   4  13   1     2512.26     2345.13     47.14 o
   5  13   1     1860.00     1859.82     43.28 o
   6  13   1     5149.53     4993.45    113.50 o
   7  13   1      833.22      810.57     33.87 o
   8  13   1     3226.76     3110.17     72.28 o
   9  13   1      818.61      766.63     33.54 o
  10  13   1      333.64      307.40     27.20 o
 -10  14   1     1009.92     1035.50     41.53 o
  -9  14   1     9796.75     9606.47    228.54 o
  -8  14   1      275.80      302.22     33.15 o
  -7  14   1     2790.62     2800.25     84.04 o
  -6  14   1      183.44      160.94     16.71 o
  -5  14   1     5905.33     5797.92     98.99 o
  -4  14   1      189.97      216.06     16.76 o
  -3  14   1     7718.08     7678.98    130.14 o
  -2  14   1     3739.41     3885.70     72.55 o
  -1  14   1     1511.21     1494.29     40.02 o
   0  14   1      259.22      228.49     17.84 o
   1  14   1     1682.05     1665.51     42.53 o
   2  14   1        1.40       22.18     13.86 o
   3  14   1      108.53       99.19     15.90 o
   4  14   1      695.92      710.66     24.16 o
   5  14   1       45.98       57.48     15.21 o
   6  14   1     1130.17     1138.23     38.14 o
   7  14   1    11772.97    11274.36    228.79 o
   8  14   1      231.81      206.62     24.09 o
   9  14   1     2595.72     2502.66     90.70 o
  -9  15   1        8.40       40.24     23.61 o
  -8  15   1     8630.88     8397.26    199.04 o
  -7  15   1       89.49       84.54     19.64 o
  -6  15   1     2337.71     2215.99     48.63 o
  -5  15   1       10.15       37.44     16.48 o
  -4  15   1    18085.23    17835.92    285.20 o
  -3  15   1      994.50      894.77     29.03 o
  -2  15   1     3508.19     3663.27     70.67 o
  -1  15   1     2643.31     2620.22     59.42 o
   0  15   1      565.44      588.59     25.66 o
   1  15   1      182.17      198.10     18.44 o
   2  15   1     2796.02     2787.49     61.79 o
   3  15   1      364.09      362.97     22.11 o
   4  15   1     2047.18     2110.48     51.41 o
   5  15   1        8.39       14.69     15.40 o
   6  15   1     3142.60     3223.25     81.36 o
   7  15   1      280.81      288.85     25.44 o
   8  15   1     4213.85     4221.15    116.96 o
   9  15   1       26.95        9.37     26.39 o
  -9  16   1     5485.55     5356.45    114.50 o
  -8  16   1       36.49       63.78     26.24 o
  -7  16   1     2171.65     2093.51     58.35 o
  -6  16   1       37.16       42.18     16.94 o
  -5  16   1     3850.67     3901.44     82.00 o
  -4  16   1      991.67      954.39     31.73 o
  -3  16   1    12906.76    12673.37    207.87 o
  -2  16   1     4586.25     4512.73     91.39 o
  -1  16   1     1418.30     1366.70     68.93 o
   0  16   1       56.25       53.83     17.09 o
   1  16   1     1734.22     1705.57     46.05 o
   2  16   1      329.98      305.43     22.16 o
   3  16   1       51.28       59.31     17.37 o
   4  16   1      259.80      280.33     23.93 o
   5  16   1      490.80      486.82     26.28 o
   6  16   1     2737.97     2617.31     65.94 o
   7  16   1     7602.74     7374.61    146.36 o
   8  16   1      113.75       76.69     23.77 o
  -8  17   1     3530.37     3575.86     85.52 o
  -7  17   1       53.79       23.72     21.64 o
  -6  17   1       66.79       38.32     19.93 o
  -5  17   1        7.10       -9.44     18.28 o
  -4  17   1     4380.10     4285.49     83.16 o
  -3  17   1     4485.29     4254.82     82.18 o
  -2  17   1      306.87      341.91     24.01 o
  -1  17   1     2180.30     2302.30     57.49 o
   0  17   1       24.11       34.03     17.62 o
   1  17   1       38.11       65.05     18.79 o
   2  17   1     3564.27     3522.28     77.24 o
   3  17   1       35.26       32.53     18.92 o
   4  17   1       80.43       93.31     21.70 o
   5  17   1     2101.03     2158.61     69.14 o
   6  17   1     1925.75     2010.13     58.66 o
   7  17   1     1069.29     1062.74     42.08 o
   8  17   1     1190.33     1190.72     45.09 o
  -8  18   1       40.66       41.40     26.07 o
  -7  18   1       57.81       84.19     25.43 o
  -6  18   1        1.29       10.80     22.45 o
  -5  18   1       26.76       26.78     20.31 o
  -4  18   1      250.40      274.00     26.57 o
  -3  18   1     5778.69     5867.27    116.16 o
  -2  18   1     8507.82     8252.00    154.86 o
  -1  18   1      120.65      114.79     20.65 o
   0  18   1       95.97      112.63     21.01 o
   1  18   1     7986.54     8027.62    150.76 o
   2  18   1      231.91      207.23     23.49 o
   3  18   1     4963.22     4919.17    109.64 o
   4  18   1       97.12      144.96     28.78 o
   5  18   1      830.42      877.85     43.42 o
   6  18   1     4502.86     4464.24    117.30 o
   7  18   1     1984.15     1961.12     74.27 o
  -7  19   1      470.98      562.47     44.85 o
  -6  19   1      969.82     1084.30     47.26 o
  -5  19   1      232.21      230.66     25.83 o
  -4  19   1      654.67      667.75     37.35 o
  -3  19   1     2346.93     2433.72     62.81 o
  -2  19   1     1058.48     1049.74     39.03 o
  -1  19   1      344.26      342.88     26.47 o
   0  19   1     1971.63     2093.63     56.72 o
   1  19   1       30.99       84.54     26.08 o
   2  19   1     9711.90    10003.84    184.20 o
   3  19   1      808.01      884.79     39.82 o
   4  19   1     1074.99     1028.69     61.35 o
   5  19   1      968.62      876.20     53.53 o
   6  19   1     1802.84     1803.37     80.34 o
  -6  20   1      299.83      315.98     36.10 o
  -5  20   1       45.32       70.13     30.03 o
  -4  20   1      273.62      268.28     36.84 o
  -3  20   1      959.64      984.77     42.82 o
  -2  20   1      384.50      440.62     44.91 o
  -1  20   1      703.20      725.55     38.01 o
   0  20   1     1620.21     1705.22     84.08 o
   1  20   1     5363.40     5466.89    141.59 o
   2  20   1      639.52      563.43     34.61 o
   3  20   1     5017.98     5067.19    114.96 o
   4  20   1      132.26      177.39     42.07 o
   5  20   1     1725.63     1682.04     73.53 o
   6  20   1      220.03      315.74     51.65 o
  -5  21   1     2630.24     2619.08     84.76 o
  -4  21   1       51.39       32.33     27.48 o
  -3  21   1      705.20      721.76     39.88 o
  -2  21   1      766.83      855.62     38.61 o
  -1  21   1     1536.69     1554.18     50.43 o
   0  21   1     2415.73     2547.74     67.14 o
   1  21   1     1059.47     1159.48     46.14 o
   2  21   1     3996.20     4255.11    102.28 o
   3  21   1     1988.18     2067.72     65.00 o
   4  21   1     2082.14     1987.32     71.63 o
   5  21   1       43.02      -20.84     35.02 o
  -4  22   1     2023.99     2086.27     66.85 o
  -3  22   1      146.35       91.69     28.90 o
  -2  22   1       45.78       19.85     26.62 o
  -1  22   1     1110.45     1167.48     63.75 o
   0  22   1     4336.70     4537.31    100.11 o
   1  22   1     1000.69     1091.19     48.46 o
   2  22   1       13.14       66.74     27.73 o
   3  22   1      265.22      349.95     39.13 o
  -1  23   1      794.01      805.79     44.98 o
   0  23   1       19.21       47.54     28.48 o
   1  23   1     1551.66     1596.23     81.27 o
 -12   0   2    10689.89    10821.22    399.25 o
 -10   0   2      238.87      363.80     57.96 o
  -8   0   2     1917.13     1847.23     47.99 o
  -6   0   2      645.23      727.07     43.14 o
  -4   0   2     2702.32     2571.41     59.52 o
  -2   0   2    49657.46    48935.05    899.87 o
   0   0   2    29053.53    29633.65    733.63 o
   2   0   2    22143.09    22535.49    922.32 o
   4   0   2    56754.64    54461.88   2220.15 o
   6   0   2      534.13      562.24     22.17 o
   8   0   2     9873.57     9566.69    264.40 o
  10   0   2      209.79      160.65     32.91 o
 -12   1   2       37.79       50.90     34.02 o
 -11   1   2     4755.04     4717.80    138.55 o
 -10   1   2     1067.75     1094.56     50.76 o
  -9   1   2      142.61      152.23     19.42 o
  -8   1   2      555.80      564.23     15.99 o
  -7   1   2     6411.82     6558.89     94.86 o
  -6   1   2     2815.17     2821.94     44.21 o
  -5   1   2     7510.76     7655.44    114.44 o
  -4   1   2      411.47      440.07     11.57 o
  -3   1   2     3217.77     3349.09     47.25 o
  -2   1   2     1501.56     1454.49     20.10 o
  -1   1   2     2962.28     3164.11     38.90 o
   0   1   2    15992.15    16460.20    217.37 o
   1   1   2      103.28      143.04      3.52 o
   2   1   2     4446.18     4661.82     73.30 o
   3   1   2    51989.97    51324.81   1461.36 o
   4   1   2       18.34       23.46      5.04 o
   5   1   2     7058.33     7144.88    109.59 o
   6   1   2     1023.40      981.06     19.88 o
   7   1   2     3957.21     4162.23     73.42 o
   8   1   2     3027.01     2920.58     73.59 o
   9   1   2     9824.46     9624.79    211.24 o
  10   1   2     2222.22     2127.03     68.37 o
  11   1   2     2160.16     2332.78     75.99 o
 -12   2   2     5753.79     6087.91    172.55 o
 -11   2   2     3415.58     3699.63    185.56 o
 -10   2   2       11.26      -14.39     24.09 o
  -9   2   2      237.68      303.83     21.20 o
  -8   2   2     5334.68     5386.63     91.57 o
  -7   2   2     2457.83     2380.05     39.50 o
  -6   2   2     1211.44     1125.95     23.53 o
  -5   2   2     1588.66     1549.56     26.65 o
  -4   2   2     6762.87     7328.73     95.35 o
  -3   2   2    20220.57    20919.34    241.42 o
  -2   2   2    21930.78    22045.60    245.46 o
  -1   2   2      355.42      317.66      7.80 o
   0   2   2      614.57      730.34     10.95 o
   1   2   2     1037.98      953.70     15.46 o
   2   2   2     7321.21     7273.00    105.62 o
   3   2   2     1204.00     1221.55     18.50 o
   4   2   2    22841.21    22809.15    319.30 o
   5   2   2    10069.26    10566.22    150.25 o
   6   2   2       58.13       85.24      6.30 o
   7   2   2     1334.00     1351.16     28.28 o
   8   2   2     7018.68     7182.72    159.40 o
   9   2   2     2654.97     2781.66     73.42 o
  10   2   2      151.44      180.99     23.11 o
  11   2   2      378.47      401.50     32.16 o
 -12   3   2      462.22      459.86     44.44 o
 -11   3   2       80.52       55.67     30.90 o
 -10   3   2     3080.18     2986.79     94.73 o
  -9   3   2      465.45      407.41     28.69 o
  -8   3   2        9.19       12.24     10.65 o
  -7   3   2     9007.67     8991.17    128.13 o
  -6   3   2     4770.80     4702.70     65.66 o
  -5   3   2     2898.94     3037.89     44.06 o
  -4   3   2     3961.63     4143.66     57.34 o
  -3   3   2     9726.77     9691.02    111.62 o
  -2   3   2     4984.48     4923.36     57.49 o
  -1   3   2    31370.14    30742.05    340.15 o
   0   3   2     3370.47     3380.17     41.85 o
   1   3   2       48.51       51.82      3.55 o
   2   3   2    15670.82    16070.73    189.04 o
   3   3   2    10585.52    10554.68    140.13 o
   4   3   2      340.12      368.82      9.90 o
   5   3   2       33.81       53.64      7.14 o
   6   3   2     1396.82     1357.75     25.24 o
   7   3   2      394.24      379.08     11.95 o
   8   3   2      953.51      955.58     31.43 o
   9   3   2     4397.80     4361.68    116.42 o
  10   3   2     4604.57     4716.47    114.74 o
  11   3   2      302.44      295.37     30.49 o
 -12   4   2      820.67      814.59     52.44 o
 -11   4   2     2551.03     2635.46     91.50 o
 -10   4   2       75.73       91.06     28.05 o
  -9   4   2        1.07      -10.76     17.13 o
  -8   4   2    10316.63    10417.03    168.43 o
  -7   4   2     4750.60     4832.57     68.92 o
  -6   4   2    25063.26    24877.96    322.01 o
  -5   4   2     6128.32     6381.26     84.48 o
  -4   4   2     6714.11     6710.98     87.82 o
  -3   4   2     8107.60     8018.81    100.19 o
  -2   4   2    45590.41    44255.95    528.85 o
  -1   4   2      460.37      492.12     13.33 o
   0   4   2      220.50      268.35      6.22 o
   1   4   2     5847.20     5932.42     74.97 o
   2   4   2       24.00       34.44      3.98 o
   3   4   2     1412.27     1415.00     18.57 o
   4   4   2      886.22      934.29     18.57 o
   5   4   2     6501.82     6504.36    100.56 o
   6   4   2     1944.90     1924.14     34.15 o
   7   4   2       15.48       22.83      9.94 o
   8   4   2     3841.66     3817.67     75.69 o
   9   4   2     3240.12     3150.31     87.33 o
  10   4   2     2462.87     2515.81     73.66 o
  11   4   2      446.29      455.77     32.91 o
 -12   5   2      681.82      598.04     46.89 o
 -11   5   2      254.37      239.25     35.70 o
 -10   5   2      381.22      371.65     34.58 o
  -9   5   2     2662.54     2788.25     76.12 o
  -8   5   2     1565.24     1513.74     34.93 o
  -7   5   2    25072.56    25337.79    346.35 o
  -6   5   2     2665.70     2639.07     41.82 o
  -5   5   2    13147.81    13241.31    166.74 o
  -4   5   2     2754.30     2756.42     38.99 o
  -3   5   2    22237.25    22052.11    268.88 o
  -2   5   2        2.03       27.16      5.54 o
  -1   5   2    16838.71    16332.38    193.27 o
   0   5   2    10453.52    10712.23    124.59 o
   1   5   2       94.82      104.98      4.63 o
   2   5   2     9135.44     9161.38    109.52 o
   3   5   2     3775.52     4133.84     50.54 o
   4   5   2     5690.13     5641.52     68.71 o
   5   5   2     1237.09     1177.95     20.15 o
   6   5   2       49.01       42.25      7.73 o
   7   5   2      248.74      283.71     12.04 o
   8   5   2     1785.74     1703.41     45.30 o
   9   5   2     2421.23     2515.14     73.63 o
  10   5   2     2165.29     2176.57     65.76 o
  11   5   2     2632.78     2783.56     68.83 o
 -12   6   2       16.82        7.35     31.37 o
 -11   6   2       68.05       22.11     29.39 o
 -10   6   2       29.51       12.69     26.36 o
  -9   6   2     6435.70     6193.25    127.40 o
  -8   6   2     1012.16     1059.46     28.51 o
  -7   6   2     2835.79     2802.97     46.83 o
  -6   6   2    13482.99    13455.10    178.56 o
  -5   6   2      254.41      238.62      9.89 o
  -4   6   2    13383.32    13300.57    186.02 o
  -3   6   2     7960.07     8678.22    130.12 o
  -2   6   2    18861.99    18704.49    272.54 o
  -1   6   2    17069.30    16559.69    226.66 o
   0   6   2     3993.74     4235.89     56.90 o
   1   6   2     1527.66     1656.18     25.68 o
   2   6   2      656.65      716.70     13.49 o
   3   6   2      694.90      781.21     14.79 o
   4   6   2      174.50      204.20      7.72 o
   5   6   2     2281.80     2165.19     35.36 o
   6   6   2       22.56       23.73      6.52 o
   7   6   2     9849.81     9428.90    152.14 o
   8   6   2     2555.57     2579.31     59.15 o
   9   6   2      402.74      389.13     21.61 o
  10   6   2     1973.35     2020.41     74.99 o
  11   6   2        2.72       11.67     19.70 o
 -12   7   2      229.39      300.36     37.91 o
 -11   7   2      738.66      742.47     45.69 o
 -10   7   2     1235.70     1149.49     39.00 o
  -9   7   2      965.90     1004.46     34.64 o
  -8   7   2     6305.29     6100.36    104.45 o
  -7   7   2     4815.06     4809.90     73.96 o
  -6   7   2     1085.96     1141.54     26.33 o
  -5   7   2     2605.51     2588.08     49.35 o
  -4   7   2       58.27       65.24      8.10 o
  -3   7   2     4854.92     4716.25     81.77 o
  -2   7   2     3148.77     3062.79     57.01 o
  -1   7   2     6339.94     6011.46    111.60 o
   0   7   2    17565.76    17401.08    231.86 o
   1   7   2      979.51      932.85     18.01 o
   2   7   2     3024.75     3240.26     43.99 o
   3   7   2     1071.48      933.36     16.93 o
   4   7   2     3170.23     3052.58     42.39 o
   5   7   2      442.27      451.98     11.52 o
   6   7   2     5863.56     5718.61     83.65 o
   7   7   2       89.44      107.78     19.47 o
   8   7   2     8741.78     8108.47    144.29 o
   9   7   2     1332.41     1288.19     35.20 o
  10   7   2        2.63       22.10     16.21 o
  11   7   2      854.51      745.87     38.91 o
 -12   8   2     1203.88     1168.65     84.56 o
 -11   8   2      480.50      534.49     40.25 o
 -10   8   2     3241.98     3131.36     73.69 o
  -9   8   2     5222.38     5130.37    110.37 o
  -8   8   2      497.63      540.45     21.31 o
  -7   8   2      809.04      804.66     35.45 o
  -6   8   2        2.57       17.96      9.67 o
  -5   8   2     1810.73     1801.10     35.02 o
  -4   8   2     1068.06     1033.95     23.52 o
  -3   8   2     1018.88     1022.69     42.77 o
  -2   8   2      424.76      592.32     17.91 o
  -1   8   2    34904.64    35032.12    525.69 o
   0   8   2     1670.11     1504.46     29.53 o
   1   8   2     2078.02     2111.97     36.79 o
   2   8   2     7398.95     7445.21     95.12 o
   3   8   2      367.14      375.20     10.13 o
   4   8   2     4354.87     4260.53     58.95 o
   5   8   2     1148.23     1135.33     22.42 o
   6   8   2     5690.26     5459.53     72.44 o
   7   8   2    14819.29    14434.67    248.57 o
   8   8   2     3228.92     3184.31     75.98 o
   9   8   2      780.32      822.41     32.14 o
  10   8   2      262.15      239.86     20.78 o
  11   8   2      271.87      267.55     26.77 o
 -11   9   2     4870.29     4710.04    103.08 o
 -10   9   2       73.32      106.03     21.69 o
  -9   9   2     1597.29     1596.40     69.14 o
  -8   9   2     6051.15     6046.95    105.20 o
  -7   9   2      145.77      158.11     13.79 o
  -6   9   2     1392.85     1434.51     31.79 o
  -5   9   2      353.95      382.91     15.38 o
  -4   9   2     1485.43     1494.15     33.29 o
  -3   9   2       85.12      102.19     11.18 o
  -2   9   2       41.56       68.34      9.21 o
  -1   9   2     2045.18     2384.72     43.78 o
   0   9   2    10251.86    10272.91    158.06 o
   1   9   2    19124.38    19492.19    295.93 o
   2   9   2     1132.81     1031.08     20.51 o
   3   9   2     4636.94     4399.12     60.95 o
   4   9   2     2719.58     2621.54     39.76 o
   5   9   2    13779.39    13445.24    166.11 o
   6   9   2      174.65      186.85     12.13 o
   7   9   2     4251.51     4077.06     79.32 o
   8   9   2     3208.63     3110.89     64.84 o
   9   9   2      202.04      189.74     18.75 o
  10   9   2      391.54      400.63     25.81 o
 -11  10   2     1379.95     1394.46     47.72 o
 -10  10   2     6634.16     6596.06    133.77 o
  -9  10   2      377.28      432.34     27.63 o
  -8  10   2        8.47      -20.13     13.67 o
  -7  10   2      227.02      252.79     22.37 o
  -6  10   2      358.67      362.34     20.87 o
  -5  10   2     1824.17     1927.09     46.89 o
  -4  10   2      356.19      388.44     17.60 o
  -3  10   2     2778.61     2568.04     51.79 o
  -2  10   2      560.89      548.07     19.66 o
  -1  10   2     1779.02     1736.32     35.36 o
   0  10   2    13163.50    13016.47    198.10 o
   1  10   2     3096.35     3281.58     62.63 o
   2  10   2    14720.45    14558.16    222.20 o
   3  10   2     1379.87     1381.69     24.52 o
   4  10   2     9268.29     8895.80    130.19 o
   5  10   2     1544.21     1551.95     29.63 o
   6  10   2    13324.64    13366.33    222.17 o
   7  10   2     1630.04     1754.98     45.04 o
   8  10   2     1319.82     1329.78     39.20 o
   9  10   2     1539.68     1480.75     44.36 o
  10  10   2      280.94      166.33     21.08 o
 -11  11   2     1846.50     1847.15     57.06 o
 -10  11   2     1512.91     1653.02     64.67 o
  -9  11   2     2785.23     2727.50     70.42 o
  -8  11   2       84.71      103.33     19.61 o
  -7  11   2     1059.29     1109.85     31.43 o
  -6  11   2     8151.78     7893.35    123.84 o
  -5  11   2      972.65      935.93     40.14 o
  -4  11   2     1261.51     1328.80     44.19 o
  -3  11   2       67.56       77.33     11.37 o
  -2  11   2      914.48      788.64     31.97 o
  -1  11   2      131.71      119.23     11.47 o
   0  11   2       92.49      119.65     12.35 o
   1  11   2    16673.50    16436.84    270.93 o
   2  11   2     5662.03     5628.76     99.13 o
   3  11   2     3947.58     3957.71     68.67 o
   4  11   2     1653.74     1640.43     36.88 o
   5  11   2    13747.78    13291.63    203.06 o
   6  11   2     1369.00     1344.03     34.98 o
   7  11   2     9405.03     9322.33    175.22 o
   8  11   2      201.25      221.34     25.24 o
   9  11   2       30.74       26.65     18.46 o
  10  11   2     1700.31     1780.74     50.80 o
 -11  12   2     1942.17     2014.12     60.43 o
 -10  12   2     4523.88     4698.57    108.24 o
  -9  12   2      936.07      962.90     39.18 o
  -8  12   2       95.01       99.96     18.87 o
  -7  12   2      382.92      392.99     22.01 o
  -6  12   2      803.25      831.54     41.41 o
  -5  12   2      951.43     1032.48     52.06 o
  -4  12   2     5613.90     5343.41     90.41 o
  -3  12   2     5567.12     5435.98     94.25 o
  -2  12   2      262.24      236.94     14.91 o
  -1  12   2     1983.59     2034.58     49.40 o
   0  12   2     7842.84     7797.35    139.58 o
   1  12   2     5619.36     5488.59    101.92 o
   2  12   2     3359.11     3316.34     89.21 o
   3  12   2     1200.52     1135.87     30.94 o
   4  12   2       68.08       56.18     11.93 o
   5  12   2     2340.19     2334.80     62.82 o
   6  12   2     6850.16     6697.68    128.38 o
   7  12   2      318.49      291.40     22.36 o
   8  12   2       96.30       77.33     19.39 o
   9  12   2     3399.84     3354.38     77.29 o
  10  12   2      341.65      383.45     27.96 o
 -10  13   2     1546.34     1529.86     53.34 o
  -9  13   2     2348.99     2296.56     64.82 o
  -8  13   2      372.56      358.05     29.12 o
  -7  13   2      102.35       99.00     17.52 o
  -6  13   2     1921.34     1929.28     42.91 o
  -5  13   2    14408.19    13823.58    214.58 o
  -4  13   2      420.56      427.08     26.39 o
  -3  13   2     2406.78     2451.59     50.68 o
  -2  13   2     3638.33     3582.56     67.24 o
  -1  13   2      810.90      814.44     44.80 o
   0  13   2     1890.04     1904.76     45.43 o
   1  13   2     4603.41     4761.64     91.25 o
   2  13   2     5517.86     5584.01    104.65 o
   3  13   2     1615.55     1605.74     43.40 o
   4  13   2      120.52      147.49     19.52 o
   5  13   2      830.17      834.05     27.14 o
   6  13   2      837.12      796.19     43.14 o
   7  13   2     1408.02     1418.64     42.76 o
   8  13   2     1854.65     1800.85     50.99 o
   9  13   2       19.32      -10.63     20.59 o
 -10  14   2     1717.23     1689.67     52.95 o
  -9  14   2      866.12      777.31     35.59 o
  -8  14   2     1335.12     1246.16     41.33 o
  -7  14   2      499.77      467.64     22.61 o
  -6  14   2     5236.80     5033.82    103.39 o
  -5  14   2       99.15      133.00     20.47 o
  -4  14   2    19911.38    19730.21    312.99 o
  -3  14   2      544.32      578.68     30.76 o
  -2  14   2     1037.00     1067.07     38.96 o
  -1  14   2      404.31      427.91     20.15 o
   0  14   2     8533.35     8494.62    153.43 o
   1  14   2     1245.60     1274.46     36.51 o
   2  14   2      989.32     1030.41     32.41 o
   3  14   2       39.35       26.51     22.66 o
   4  14   2     1087.27     1086.80     36.56 o
   5  14   2      624.41      603.89     27.41 o
   6  14   2     4222.21     4139.68    104.81 o
   7  14   2      114.86      136.28     25.55 o
   8  14   2      109.91       99.73     25.63 o
   9  14   2      819.24      905.68     37.53 o
  -9  15   2     3187.00     3133.61     85.25 o
  -8  15   2       28.13      -18.94     20.36 o
  -7  15   2      525.47      505.67     24.09 o
  -6  15   2      450.27      459.95     32.96 o
  -5  15   2    18758.27    19160.22    297.44 o
  -4  15   2      806.86      785.52     28.26 o
  -3  15   2     6811.29     6886.64    119.59 o
  -2  15   2      114.43       90.01     15.92 o
  -1  15   2      483.98      525.31     25.60 o
   0  15   2     1104.65     1079.26     34.14 o
   1  15   2     7482.59     7320.57    135.36 o
   2  15   2      287.11      283.92     24.33 o
   3  15   2     3047.54     2921.34     64.15 o
   4  15   2       17.76       -5.36     17.93 o
   5  15   2       79.06       51.67     20.84 o
   6  15   2      255.38      255.39     24.48 o
   7  15   2      779.95      808.98     34.99 o
   8  15   2        9.74       32.53     21.92 o
  -9  16   2       45.86       71.43     27.98 o
  -8  16   2     1499.57     1434.51     48.77 o
  -7  16   2      971.98      998.33     35.61 o
  -6  16   2     4297.45     4021.32     75.89 o
  -5  16   2       87.98      116.32     19.16 o
  -4  16   2    14553.45    14623.36    238.02 o
  -3  16   2     1429.74     1280.16     40.53 o
  -2  16   2      271.81      326.17     20.97 o
  -1  16   2      636.33      646.52     29.85 o
   0  16   2     3787.29     3928.85     86.52 o
   1  16   2     2215.92     2218.15     54.37 o
   2  16   2      275.31      273.27     21.63 o
   3  16   2      955.52      874.95     35.19 o
   4  16   2      983.84     1045.72     38.00 o
   5  16   2      696.27      664.93     36.32 o
   6  16   2     1325.32     1296.73     48.68 o
   7  16   2      518.71      577.06     35.76 o
   8  16   2      119.21      134.54     27.39 o
  -8  17   2      438.94      502.02     32.62 o
  -7  17   2      217.81      242.77     24.15 o
  -6  17   2     2878.76     2884.60     66.67 o
  -5  17   2     3239.23     3196.98     72.99 o
  -4  17   2       11.56       16.32     17.65 o
  -3  17   2      943.18      917.80     35.69 o
  -2  17   2      638.35      669.44     29.96 o
  -1  17   2        1.87       26.68     17.59 o
   0  17   2       61.10       81.50     19.40 o
   1  17   2     8686.81     8556.68    158.31 o
   2  17   2     1689.00     1659.62     46.99 o
   3  17   2       81.17       82.40     21.47 o
   4  17   2      571.03      540.97     30.41 o
   5  17   2     1906.76     1927.14     79.77 o
   6  17   2     2296.83     2202.58     71.71 o
   7  17   2      782.81      767.21     43.81 o
  -8  18   2       53.31      113.18     29.79 o
  -7  18   2     1391.10     1199.90     44.61 o
  -6  18   2      223.15      272.43     23.18 o
  -5  18   2      145.99      149.97     23.58 o
  -4  18   2     1200.94     1330.79     40.03 o
  -3  18   2     3051.64     2986.27     64.87 o
  -2  18   2      529.49      529.57     31.42 o
  -1  18   2      265.23      268.36     23.97 o
   0  18   2     3246.14     3201.09     73.10 o
   1  18   2     3444.11     3543.77     78.48 o
   2  18   2     2230.50     2272.97     74.07 o
   3  18   2      340.48      374.24     28.70 o
   4  18   2     1186.03     1322.65     52.17 o
   5  18   2     2556.67     2544.55    137.54 o
   6  18   2     5799.48     6120.00    225.72 o
   7  18   2      235.11      186.57     34.06 o
  -7  19   2      169.96      148.49     28.19 o
  -6  19   2      311.83      275.35     26.75 o
  -5  19   2      167.79      140.00     24.38 o
  -4  19   2     1270.34     1214.84     42.41 o
  -3  19   2       24.70       51.04     21.41 o
  -2  19   2     1135.89     1020.09     38.47 o
  -1  19   2      137.77      126.89     22.93 o
   0  19   2       35.50       59.04     21.71 o
   1  19   2     5108.34     5213.87    106.70 o
   2  19   2     3611.15     3631.93     87.78 o
   3  19   2     1656.00     1710.59     55.07 o
   4  19   2      317.88      367.97     34.34 o
   5  19   2     5480.29     5434.81    157.63 o
   6  19   2       92.60       85.69     32.16 o
  -6  20   2      190.11      248.22     37.16 o
  -5  20   2      217.45      275.80     31.24 o
  -4  20   2        9.58       28.69     24.89 o
  -3  20   2      498.74      503.67     31.92 o
  -2  20   2       63.45      102.16     23.85 o
  -1  20   2     1326.07     1354.59     64.11 o
   0  20   2     2403.03     2379.24     62.79 o
   1  20   2        3.96        3.41     23.59 o
   2  20   2     3930.01     3883.92    112.18 o
   3  20   2      104.75      106.30     29.76 o
   4  20   2     3306.52     3281.39    126.77 o
   5  20   2      401.52      327.46     40.86 o
  -5  21   2       25.26       33.86     26.68 o
  -4  21   2      277.76      284.40     37.32 o
  -3  21   2      111.63      174.26     32.91 o
  -2  21   2      453.21      520.96     33.88 o
  -1  21   2      468.93      468.04     32.85 o
   0  21   2     4746.44     5077.08    107.68 o
   1  21   2     2110.60     2226.18     66.93 o
   2  21   2      114.67      147.40     28.44 o
   3  21   2     2200.12     2197.77     76.70 o
   4  21   2      574.92      722.88     52.71 o
  -4  22   2      303.17      246.33     32.55 o
  -3  22   2      135.15       99.41     31.98 o
  -2  22   2      723.30      636.88     36.92 o
  -1  22   2     3849.48     3790.29     88.44 o
   0  22   2      538.86      594.16     38.33 o
   1  22   2      590.98      631.86     57.97 o
   2  22   2      911.02      866.41     87.54 o
   3  22   2      107.48       66.49     32.84 o
  -1  23   2     1624.87     1721.85     61.07 o
 -13   0   3    10843.81    11685.34    740.67 o
 -11   0   3     2774.13     3064.40    313.25 o
  -9   0   3    12172.82    12322.95    332.35 o
  -7   0   3    13978.25    13308.68    301.30 o
  -5   0   3    11657.99    12527.60    278.33 o
  -3   0   3     2191.77     2040.27     43.34 o
  -1   0   3    13567.13    14281.66    441.69 o
   1   0   3     3438.36     3459.03     62.73 o
   3   0   3    32273.77    32221.07    922.09 o
   5   0   3     3567.38     3784.08    181.65 o
   7   0   3    26147.07    26021.29    684.83 o
   9   0   3     3449.77     3483.42    133.83 o
  11   0   3       15.98       16.62     68.17 o
 -13   1   3      426.21      391.12     47.32 o
 -12   1   3     5540.10     5930.49    191.92 o
 -11   1   3       11.64       22.86     28.18 o
 -10   1   3     1765.50     1922.08     72.64 o
  -9   1   3      557.34      564.64     26.42 o
  -8   1   3    23009.21    23213.23    364.63 o
  -7   1   3     4210.50     4035.96     70.93 o
  -6   1   3       35.02       54.07      8.09 o
  -5   1   3     2263.31     2416.03     41.34 o
  -4   1   3       79.91      123.09      6.99 o
  -3   1   3      656.26      711.17     14.84 o
  -2   1   3     5571.77     5867.90     75.54 o
  -1   1   3     2844.66     3113.38     40.16 o
   0   1   3     8483.34     9094.85    122.94 o
   1   1   3      739.22      697.61     13.26 o
   2   1   3    23736.40    23895.40    366.03 o
   3   1   3      270.35      266.10      9.49 o
   4   1   3     7529.82     7779.90    162.09 o
   5   1   3      263.65      314.88     17.32 o
   6   1   3     6808.55     6813.17    124.54 o
   7   1   3       43.71       71.62     11.93 o
   8   1   3    15677.31    15482.73    328.15 o
   9   1   3     1152.09     1196.38     39.46 o
  10   1   3       46.50       32.47     18.35 o
  11   1   3      519.00      517.31     31.02 o
 -13   2   3     3075.62     3029.35    108.92 o
 -12   2   3      166.71      211.33     38.12 o
 -11   2   3      252.36      252.39     34.92 o
 -10   2   3      431.57      477.06     36.67 o
  -9   2   3     3832.73     3918.78     88.68 o
  -8   2   3     7634.88     7701.85    128.07 o
  -7   2   3     4864.87     4687.13     88.00 o
  -6   2   3     5699.97     5602.07     94.06 o
  -5   2   3      300.51      310.48     11.68 o
  -4   2   3       28.49       54.11      6.00 o
  -3   2   3    14547.38    14570.33    184.90 o
  -2   2   3     1279.57     1338.48     19.19 o
  -1   2   3      599.58      604.68      9.43 o
   0   2   3    41614.39    41320.39    480.68 o
   1   2   3     9421.06     9607.08    124.32 o
   2   2   3     9840.83     9840.44    152.78 o
   3   2   3    23347.43    23476.94    337.78 o
   4   2   3     1485.08     1530.97     24.47 o
   5   2   3       18.34        9.71      5.58 o
   6   2   3     1522.24     1557.06     28.52 o
   7   2   3    10430.98    10606.84    173.78 o
   8   2   3     2175.15     2210.85     53.30 o
   9   2   3      922.06      935.61     35.50 o
  10   2   3     3097.14     3188.03     82.51 o
  11   2   3        5.79       19.74     24.01 o
 -12   3   3      183.31      241.49     38.58 o
 -11   3   3       70.64       91.77     30.92 o
 -10   3   3      221.48      265.08     31.69 o
  -9   3   3     1454.68     1520.46     44.16 o
  -8   3   3     7005.94     7020.60    127.79 o
  -7   3   3    20812.67    20637.89    350.86 o
  -6   3   3       50.91       55.24      9.51 o
  -5   3   3     3524.64     3647.64     59.02 o
  -4   3   3    11442.09    11580.29    152.09 o
  -3   3   3     2888.89     3285.98     47.13 o
  -2   3   3    23552.92    23556.68    297.96 o
  -1   3   3     3057.92     3183.59     40.83 o
   0   3   3     1131.17     1258.48     17.37 o
   1   3   3    26983.18    26874.08    320.71 o
   2   3   3    16111.94    15614.88    187.43 o
   3   3   3     3622.80     3759.81     52.72 o
   4   3   3       60.86       59.82      4.67 o
   5   3   3     1855.17     1865.30     29.70 o
   6   3   3       40.12       44.44      5.62 o
   7   3   3      430.56      466.23     11.90 o
   8   3   3     4302.34     4283.32     82.71 o
   9   3   3     4428.92     4451.61     97.22 o
  10   3   3       38.06       28.81     15.51 o
  11   3   3      448.97      511.51     30.73 o
 -12   4   3      214.85      172.87     37.52 o
 -11   4   3      823.28      809.78     49.15 o
 -10   4   3       35.73       54.21     26.56 o
  -9   4   3      552.09      554.16     26.29 o
  -8   4   3     2777.56     2797.61     59.21 o
  -7   4   3      655.38      730.89     21.74 o
  -6   4   3     9603.55     9497.02    153.87 o
  -5   4   3     5317.41     5417.12     84.13 o
  -4   4   3      657.12      591.64     14.18 o
  -3   4   3    41762.83    40511.34    527.14 o
  -2   4   3     1344.93     1425.83     28.59 o
  -1   4   3     5494.34     5503.45     63.82 o
   0   4   3     3976.69     3928.91     48.10 o
   1   4   3     4284.17     4136.91     54.11 o
   2   4   3     5539.72     5490.30     70.88 o
   3   4   3     4794.72     4853.93     71.29 o
   4   4   3     1963.42     1985.95     31.74 o
   5   4   3     3953.94     3865.27     57.86 o
   6   4   3     1380.92     1375.09     24.35 o
   7   4   3     2389.91     2387.62     41.37 o
   8   4   3     1148.42     1097.73     29.71 o
   9   4   3      434.82      427.27     21.90 o
  10   4   3     1483.39     1447.33     42.62 o
  11   4   3      924.84      889.58     39.85 o
 -12   5   3       15.20       42.67     34.70 o
 -11   5   3      380.04      376.67     41.45 o
 -10   5   3      294.68      314.71     34.52 o
  -9   5   3     2988.74     3115.32     72.73 o
  -8   5   3      962.89      995.83     29.84 o
  -7   5   3     2375.24     2426.40     44.55 o
  -6   5   3     2714.91     2774.38     48.28 o
  -5   5   3     2460.43     2560.26     43.29 o
  -4   5   3    29534.34    29477.44    431.88 o
  -3   5   3      440.04      523.08     26.35 o
  -2   5   3    44116.29    42863.13    665.25 o
  -1   5   3     9082.87     9193.95    121.77 o
   0   5   3    13815.01    14266.72    185.75 o
   1   5   3     3774.22     3642.46     50.90 o
   2   5   3    11978.28    11957.53    168.40 o
   3   5   3     5640.23     5726.81     71.13 o
   4   5   3      198.44      232.04      7.29 o
   5   5   3      326.01      356.91     10.82 o
   6   5   3     2114.90     2082.93     33.68 o
   7   5   3      665.00      615.50     18.58 o
   8   5   3      256.89      249.97     14.87 o
   9   5   3     2526.40     2493.19     62.39 o
  10   5   3       24.29        0.60     17.58 o
  11   5   3      946.16     1032.37     41.70 o
 -12   6   3     2524.13     2559.26    132.06 o
 -11   6   3      704.90      712.75     44.36 o
 -10   6   3     3298.96     3372.47    107.31 o
  -9   6   3      106.28      109.61     16.89 o
  -8   6   3     2305.27     2258.37     45.63 o
  -7   6   3     2794.37     2732.06     47.93 o
  -6   6   3       12.59       25.41      9.35 o
  -5   6   3     8454.17     8772.89    134.23 o
  -4   6   3    10991.81    10856.44    163.17 o
  -3   6   3    45741.66    45169.02    648.52 o
  -2   6   3     3595.44     3390.81     58.00 o
  -1   6   3    18368.67    18217.20    249.65 o
   0   6   3      285.34      310.87      9.14 o
   1   6   3     3125.94     3010.66     42.17 o
   2   6   3       71.41      112.54      7.51 o
   3   6   3     1411.09     1318.29     33.36 o
   4   6   3     9953.39     9570.04    124.21 o
   5   6   3     1138.55     1103.52     19.88 o
   6   6   3     6606.66     6499.04     92.92 o
   7   6   3       10.41       22.72      9.77 o
   8   6   3      126.91      124.30     13.43 o
   9   6   3       83.49       77.27     14.14 o
  10   6   3      526.10      580.18     28.93 o
  11   6   3      615.31      644.66     51.79 o
 -12   7   3      176.44      231.71     39.75 o
 -11   7   3      412.28      449.71     39.66 o
 -10   7   3       54.04       78.55     27.81 o
  -9   7   3    12604.17    12524.16    197.05 o
  -8   7   3      296.77      309.61     17.35 o
  -7   7   3      152.02      159.59     13.02 o
  -6   7   3     1313.38     1335.21     31.48 o
  -5   7   3     6789.67     6677.72    116.68 o
  -4   7   3     1971.32     1786.39     33.62 o
  -3   7   3     6368.01     6680.63    115.67 o
  -2   7   3     2992.29     2708.33     49.91 o
  -1   7   3    12094.14    11881.08    196.88 o
   0   7   3     4340.40     4227.68     60.63 o
   1   7   3      282.33      340.50      9.83 o
   2   7   3     6732.35     6646.33     93.65 o
   3   7   3    10434.11     9970.21    142.96 o
   4   7   3     1105.34     1110.54     21.84 o
   5   7   3     1205.95     1160.13     23.63 o
   6   7   3     3146.23     3146.22     48.99 o
   7   7   3     4930.66     4668.28     87.09 o
   8   7   3     2430.69     2376.64     50.87 o
   9   7   3       58.33       50.44     14.53 o
  10   7   3     1076.21     1037.42     38.74 o
 -12   8   3     3026.77     3008.82    135.72 o
 -11   8   3     3914.84     4039.85    119.55 o
 -10   8   3     2766.12     2740.24     73.99 o
  -9   8   3     1622.82     1690.30     44.12 o
  -8   8   3     5707.04     5809.70     98.84 o
  -7   8   3     6574.86     6550.87    105.32 o
  -6   8   3     2210.38     2171.93     41.57 o
  -5   8   3      582.79      546.11     18.72 o
  -4   8   3    15282.64    14938.80    220.31 o
  -3   8   3       65.49       62.98      9.98 o
  -2   8   3     6359.79     6024.33    118.59 o
  -1   8   3     1940.09     1945.31     39.72 o
   0   8   3     2947.80     3065.35     48.81 o
   1   8   3     1046.55     1014.20     20.19 o
   2   8   3     2248.12     2267.32     34.86 o
   3   8   3     1624.68     1533.14     27.47 o
   4   8   3    15014.84    14691.85    179.69 o
   5   8   3     7044.11     6830.82     86.76 o
   6   8   3     4254.07     4206.99     83.30 o
   7   8   3     1089.74     1147.92     41.25 o
   8   8   3        1.38       22.99     13.99 o
   9   8   3     1503.33     1422.24     38.53 o
  10   8   3     1036.84     1080.51     34.22 o
 -12   9   3     4974.74     5145.94    162.60 o
 -11   9   3      235.04      328.37     38.66 o
 -10   9   3     4642.58     4616.35    100.26 o
  -9   9   3     4171.53     4269.60     84.22 o
  -8   9   3     3342.91     3428.12     66.87 o
  -7   9   3      409.32      460.89     26.72 o
  -6   9   3     5446.00     5362.06     87.31 o
  -5   9   3     4666.00     4575.65     75.44 o
  -4   9   3      204.71      174.48     13.39 o
  -3   9   3      613.01      582.90     19.70 o
  -2   9   3       79.25       75.23     11.40 o
  -1   9   3     7149.25     7249.07    115.43 o
   0   9   3     3664.31     3706.33     62.02 o
   1   9   3     2157.18     2126.36     39.43 o
   2   9   3     2264.83     2493.81     40.92 o
   3   9   3     8447.54     8529.28    118.51 o
   4   9   3     9664.54     9584.61    131.94 o
   5   9   3      182.57      155.04      9.26 o
   6   9   3    11727.13    11464.53    208.67 o
   7   9   3     1645.89     1584.94     41.25 o
   8   9   3     2280.66     2313.15     54.48 o
   9   9   3      833.88      838.31     30.12 o
  10   9   3     1739.34     1780.27     59.86 o
 -11  10   3     8397.23     8410.23    168.38 o
 -10  10   3      141.98      194.63     24.51 o
  -9  10   3     4549.16     4586.20    106.35 o
  -8  10   3       37.97       54.69     15.20 o
  -7  10   3     3291.92     3346.08     61.05 o
  -6  10   3     2483.89     2532.08     48.00 o
  -5  10   3      565.21      610.46     20.48 o
  -4  10   3     3675.85     3677.16     69.67 o
  -3  10   3     5308.15     5341.86     96.01 o
  -2  10   3     5021.61     5240.13     94.73 o
  -1  10   3       38.86       47.45      9.78 o
   0  10   3      248.22      224.42     12.05 o
   1  10   3     3464.39     3653.16     66.91 o
   2  10   3     1623.07     1631.64     33.17 o
   3  10   3     4422.16     4467.78     76.90 o
   4  10   3     1446.40     1438.91     32.44 o
   5  10   3    23869.59    23166.39    364.33 o
   6  10   3     1365.46     1382.57     38.44 o
   7  10   3     6821.77     6652.86    128.32 o
   8  10   3       85.70      115.09     18.22 o
   9  10   3     2585.20     2528.12     60.50 o
  10  10   3      412.16      468.16     27.42 o
 -11  11   3       92.00      105.16     26.30 o
 -10  11   3     6961.90     7133.95    145.07 o
  -9  11   3      317.69      303.96     26.35 o
  -8  11   3      450.74      476.65     25.56 o
  -7  11   3     3973.43     4011.22     75.32 o
  -6  11   3     5423.34     5377.33    114.49 o
  -5  11   3       24.88       48.51     14.54 o
  -4  11   3      241.45      294.21     21.94 o
  -3  11   3       34.59       84.52     14.58 o
  -2  11   3     1676.29     1579.99     36.67 o
  -1  11   3       79.15       68.67     10.89 o
   0  11   3     4714.71     4612.85     77.10 o
   1  11   3     9913.80     9854.05    165.48 o
   2  11   3       10.84        6.87      9.19 o
   3  11   3        8.52        6.44      9.31 o
   4  11   3     8701.74     8551.76    162.25 o
   5  11   3      722.68      700.37     38.86 o
   6  11   3     8620.24     8621.38    162.40 o
   7  11   3      236.82      280.99     29.75 o
   8  11   3      517.39      534.98     26.21 o
   9  11   3     2671.10     2856.21     67.05 o
 -11  12   3     3144.65     3029.94     87.64 o
 -10  12   3       28.49       57.68     23.09 o
  -9  12   3      677.65      732.09     35.02 o
  -8  12   3     4101.46     3959.97     84.48 o
  -7  12   3       87.81       99.25     16.33 o
  -6  12   3     9791.76     9527.08    151.84 o
  -5  12   3     5420.96     5119.29     87.99 o
  -4  12   3       60.39       90.82     15.71 o
  -3  12   3     1177.49     1194.20     31.19 o
  -2  12   3     2667.52     2749.27     54.05 o
  -1  12   3     5596.77     5316.87     87.21 o
   0  12   3     3085.76     3038.99     55.66 o
   1  12   3     1970.43     1966.76     43.07 o
   2  12   3     7071.28     6952.46    121.16 o
   3  12   3      228.26      248.93     19.30 o
   4  12   3      371.76      381.35     19.82 o
   5  12   3     8051.42     7762.39    224.43 o
   6  12   3      961.37      985.39     33.44 o
   7  12   3       63.65       86.25     18.24 o
   8  12   3     1099.48     1120.16     39.76 o
   9  12   3      972.03     1133.47     39.65 o
 -10  13   3     2574.94     2554.75     96.73 o
  -9  13   3      806.97      813.17     64.49 o
  -8  13   3      332.26      353.21     25.16 o
  -7  13   3     4248.83     4348.05     88.27 o
  -6  13   3     5661.81     5562.66    141.32 o
  -5  13   3     1910.83     1960.78     47.66 o
  -4  13   3     6292.56     6156.53    104.24 o
  -3  13   3        0.90        8.96     12.30 o
  -2  13   3      568.77      571.04     21.84 o
  -1  13   3      705.30      659.24     30.28 o
   0  13   3    12124.52    12131.90    202.42 o
   1  13   3     8578.43     8754.30    150.64 o
   2  13   3      309.64      315.12     20.91 o
   3  13   3     2279.29     2238.20     52.25 o
   4  13   3      848.85      871.01     29.58 o
   5  13   3     1014.64      962.90     44.22 o
   6  13   3     1563.42     1437.56     69.20 o
   7  13   3       34.19       60.02     19.67 o
   8  13   3      211.18      247.48     26.64 o
   9  13   3     2262.30     2160.52     61.60 o
 -10  14   3      353.32      308.68     52.96 o
  -9  14   3      222.64      183.30     27.61 o
  -8  14   3      507.87      527.12     30.04 o
  -7  14   3       23.55       22.56     17.41 o
  -6  14   3     1979.57     1962.63     48.88 o
  -5  14   3    14484.44    14381.76    226.51 o
  -4  14   3      173.48      165.93     17.11 o
  -3  14   3     1516.21     1489.87     37.79 o
  -2  14   3      232.53      268.09     18.08 o
  -1  14   3    18819.50    18326.71    291.12 o
   0  14   3      158.53      196.14     17.95 o
   1  14   3     5562.86     5688.27    107.96 o
   2  14   3      680.76      713.96     27.03 o
   3  14   3      340.36      284.36     25.48 o
   4  14   3       11.40       33.69     16.30 o
   5  14   3     2055.45     1966.18     64.07 o
   6  14   3        1.77       -6.34     19.96 o
   7  14   3     1556.09     1546.87     65.50 o
   8  14   3      517.20      557.23     48.47 o
 -10  15   3       98.83       70.52     33.52 o
  -9  15   3      105.31       76.14     31.47 o
  -8  15   3     1075.25     1120.52     43.83 o
  -7  15   3       24.66       29.53     16.65 o
  -6  15   3     6464.76     6351.52    108.93 o
  -5  15   3      812.93      842.87     39.94 o
  -4  15   3     7748.08     7965.36    136.72 o
  -3  15   3      345.07      282.74     19.76 o
  -2  15   3     8432.39     8495.58    143.59 o
  -1  15   3      810.24      765.16     27.17 o
   0  15   3    19521.50    19133.53    328.01 o
   1  15   3      792.11      807.52     29.80 o
   2  15   3      442.57      461.11     24.24 o
   3  15   3      174.27      201.96     21.13 o
   4  15   3      329.97      310.19     27.33 o
   5  15   3       25.65       17.25     23.31 o
   6  15   3       83.75       81.02     23.67 o
   7  15   3       35.12       46.65     27.17 o
   8  15   3     1724.40     1752.58     62.16 o
  -9  16   3       61.18       47.08     27.70 o
  -8  16   3     1735.94     1636.67     57.70 o
  -7  16   3      244.52      241.20     21.40 o
  -6  16   3      962.46      937.16     31.12 o
  -5  16   3    10623.75    10578.54    177.91 o
  -4  16   3      160.29      178.40     19.73 o
  -3  16   3     1281.82     1250.99     46.75 o
  -2  16   3     1299.58     1230.54     35.84 o
  -1  16   3     6773.82     6890.90    130.05 o
   0  16   3      461.77      491.63     26.36 o
   1  16   3     3121.79     3232.27     70.96 o
   2  16   3      877.69      844.60     48.43 o
   3  16   3     1339.42     1252.43     51.14 o
   4  16   3       93.19      112.05     24.60 o
   5  16   3     2074.79     2191.17     78.69 o
   6  16   3       94.68      111.40     53.23 o
   7  16   3       85.56      103.60     28.52 o
  -8  17   3       30.52       69.70     27.39 o
  -7  17   3     7183.39     7196.29    147.07 o
  -6  17   3     3240.51     3226.24     67.80 o
  -5  17   3     1206.14     1203.06     38.51 o
  -4  17   3      280.16      282.47     22.60 o
  -3  17   3      850.83      807.33     30.46 o
  -2  17   3      670.14      587.23     26.63 o
  -1  17   3       23.03       20.21     18.49 o
   0  17   3     6724.52     6703.55    128.33 o
   1  17   3     5602.47     5681.26    111.89 o
   2  17   3       21.05       60.14     20.97 o
   3  17   3     1103.65     1084.30     39.96 o
   4  17   3     2615.53     2539.70     75.29 o
   5  17   3      309.30      258.73     34.45 o
   6  17   3      938.24      972.59     47.75 o
   7  17   3        2.05       22.82     28.59 o
  -8  18   3     2501.82     2480.37     77.83 o
  -7  18   3      819.29      775.95     40.35 o
  -6  18   3     3541.32     3537.21     74.04 o
  -5  18   3     2290.31     2337.28     61.34 o
  -4  18   3        6.78       27.33     19.06 o
  -3  18   3      205.45      213.73     22.45 o
  -2  18   3       99.00       88.52     21.35 o
  -1  18   3     2165.00     2224.37     65.42 o
   0  18   3     1308.68     1357.50     67.67 o
   1  18   3     1649.53     1555.51     50.53 o
   2  18   3     3541.95     3548.58     85.41 o
   3  18   3      396.77      369.04     32.88 o
   4  18   3       90.50       65.22     31.67 o
   5  18   3     6649.70     6498.41    180.17 o
   6  18   3      174.00      236.02     34.56 o
  -7  19   3      869.15      920.64     44.44 o
  -6  19   3     1611.55     1656.08     63.88 o
  -5  19   3       34.84       12.27     22.79 o
  -4  19   3       19.16       35.61     20.65 o
  -3  19   3      117.95      121.22     21.42 o
  -2  19   3      724.13      743.38     34.46 o
  -1  19   3      159.89      158.66     23.80 o
   0  19   3      915.94      944.65     38.28 o
   1  19   3     2386.35     2235.98     64.12 o
   2  19   3      379.32      406.80     30.59 o
   3  19   3       11.81       -6.01     26.05 o
   4  19   3     4357.36     4292.24    131.77 o
   5  19   3       26.36       68.83     37.75 o
  -6  20   3      448.38      475.79     36.73 o
  -5  20   3      564.11      598.05     33.98 o
  -4  20   3     1690.79     1636.69     51.10 o
  -3  20   3     1246.32     1226.76     44.62 o
  -2  20   3      503.55      519.75     35.24 o
  -1  20   3       18.30      -14.66     22.01 o
   0  20   3       21.13       45.87     24.70 o
   1  20   3      261.68      297.56     30.03 o
   2  20   3      553.26      530.69     34.68 o
   3  20   3     1866.49     1734.54     64.67 o
   4  20   3     1256.76     1272.86     65.00 o
   5  20   3     5069.17     5112.19    154.36 o
  -5  21   3      805.30      850.33     40.19 o
  -4  21   3       65.07       27.52     26.87 o
  -3  21   3       88.48       97.04     26.69 o
  -2  21   3       79.87       40.89     32.07 o
  -1  21   3     1292.57     1326.85     57.43 o
   0  21   3      697.79      751.17     40.22 o
   1  21   3       38.21       81.09     26.99 o
   2  21   3      849.27      742.06     44.96 o
   3  21   3     2772.42     2630.70     99.13 o
  -3  22   3      683.44      686.15     41.46 o
  -2  22   3      837.21      828.09     40.63 o
  -1  22   3      311.93      353.62     40.86 o
   0  22   3      646.05      646.15     39.58 o
   1  22   3      564.69      556.90     37.38 o
   2  22   3      721.75      807.52     81.63 o
 -12   0   4       12.76       65.29     47.82 o
 -10   0   4    14750.48    14344.72    717.02 o
  -8   0   4    14567.79    14340.33    323.97 o
  -6   0   4      398.19      384.35     26.80 o
  -4   0   4    18150.06    18480.38    448.53 o
  -2   0   4     6875.26     7173.84    154.17 o
   0   0   4     6861.90     7419.73    145.65 o
   2   0   4     4341.70     4434.35    109.46 o
   4   0   4      392.68      423.96     15.54 o
   6   0   4    22779.11    21954.95    922.06 o
   8   0   4     8178.97     8183.98    307.30 o
  10   0   4     2023.45     1907.19    188.75 o
 -13   1   4      842.67      978.17     59.61 o
 -12   1   4      838.00      744.59     51.61 o
 -11   1   4     1540.57     1527.62     66.26 o
 -10   1   4     1339.72     1359.10     60.69 o
  -9   1   4    21371.21    21474.62    402.55 o
  -8   1   4      105.00       75.98     13.57 o
  -7   1   4     2987.75     2959.45     60.65 o
  -6   1   4      712.81      729.17     22.52 o
  -5   1   4    11744.39    11995.17    227.53 o
  -4   1   4     1197.96     1197.51     29.69 o
  -3   1   4    13128.66    13610.49    234.82 o
  -2   1   4     4608.62     4781.32     89.35 o
  -1   1   4     9867.72    10142.70    144.90 o
   0   1   4     6326.78     6915.86    104.62 o
   1   1   4     8440.58     8314.33    101.68 o
   2   1   4      386.35      414.55      9.61 o
   3   1   4       58.57       88.58      5.89 o
   4   1   4     2898.36     2826.91     51.20 o
   5   1   4     4262.95     4369.61    113.16 o
   6   1   4     3080.45     2924.31    110.71 o
   7   1   4    24283.67    24068.38    473.33 o
   8   1   4      322.41      314.18     20.83 o
   9   1   4      910.98      828.83     38.35 o
  10   1   4      235.01      228.79     25.12 o
 -13   2   4      792.43      799.52     56.41 o
 -12   2   4       93.45      151.56     36.08 o
 -11   2   4     2662.35     2795.61    100.78 o
 -10   2   4     6113.78     5993.59    167.89 o
  -9   2   4     1280.09     1174.73     39.87 o
  -8   2   4    11145.83    10949.89    193.19 o
  -7   2   4     3170.39     3041.31     62.15 o
  -6   2   4       18.41       27.15     10.22 o
  -5   2   4     6723.47     6984.66    124.95 o
  -4   2   4    22921.53    23166.96    374.82 o
  -3   2   4     4745.01     4665.29     84.90 o
  -2   2   4      252.42      282.10      9.62 o
  -1   2   4     2561.51     2552.84     46.08 o
   0   2   4      225.58      226.46      9.46 o
   1   2   4    11335.96    11929.57    151.02 o
   2   2   4    15709.75    15522.20    210.21 o
   3   2   4     1816.48     1787.80     31.74 o
   4   2   4      328.88      329.76     13.60 o
   5   2   4     7274.66     7155.80    118.85 o
   6   2   4    10594.03    10540.97    173.71 o
   7   2   4      871.04      929.09     22.27 o
   8   2   4     2312.87     2354.28     64.02 o
   9   2   4      153.83      142.73     22.26 o
  10   2   4      281.32      352.39     45.69 o
 -12   3   4      635.11      680.02     50.08 o
 -11   3   4      367.98      402.82     39.93 o
 -10   3   4     2915.42     2949.98     97.87 o
  -9   3   4     1895.85     1834.54     51.37 o
  -8   3   4      197.45      170.28     22.50 o
  -7   3   4      244.47      245.41     16.14 o
  -6   3   4     1265.20     1336.79     33.12 o
  -5   3   4     2901.28     2720.98     49.89 o
  -4   3   4     2609.16     2640.35     44.37 o
  -3   3   4    13027.39    12698.36    188.91 o
  -2   3   4     6818.18     6871.57    104.90 o
  -1   3   4      800.86      804.30     14.43 o
   0   3   4    14681.21    15645.43    198.98 o
   1   3   4    28378.22    28354.82    405.80 o
   2   3   4     3599.86     3921.24     50.43 o
   3   3   4     4098.21     4234.17     67.06 o
   4   3   4    10136.09    10251.40    146.43 o
   5   3   4       45.94       56.40     10.62 o
   6   3   4    11109.61    11006.64    179.90 o
   7   3   4     6371.15     6266.74    115.97 o
   8   3   4      662.00      672.32     24.22 o
   9   3   4      324.01      344.34     32.25 o
  10   3   4      278.97      312.82     41.58 o
 -12   4   4       80.81       61.82     34.85 o
 -11   4   4     2400.36     2439.46     89.22 o
 -10   4   4      385.73      335.11     35.57 o
  -9   4   4        0.12      -19.07     16.13 o
  -8   4   4      490.07      491.55     22.24 o
  -7   4   4     6139.21     6212.70    114.75 o
  -6   4   4     1098.81     1145.84     28.11 o
  -5   4   4      243.93      258.66     13.07 o
  -4   4   4    10690.29    10127.48    159.05 o
  -3   4   4    11253.76    11718.12    179.88 o
  -2   4   4    10548.11    10361.29    151.47 o
  -1   4   4      154.83      191.28      8.44 o
   0   4   4    14317.34    14113.04    180.12 o
   1   4   4    10635.84    10723.49    162.10 o
   2   4   4    22611.29    22323.86    294.01 o
   3   4   4      706.24      828.72     17.86 o
   4   4   4       45.31       49.99      6.50 o
   5   4   4     8951.28     8770.04    134.20 o
   6   4   4      385.19      430.76     12.00 o
   7   4   4        0.98       13.04      8.97 o
   8   4   4       20.26       38.51     13.03 o
   9   4   4      639.34      699.39     26.27 o
  10   4   4      270.52      295.71     28.85 o
 -12   5   4      165.22      163.35     38.15 o
 -11   5   4      326.10      330.19     38.52 o
 -10   5   4     1605.73     1479.04     64.13 o
  -9   5   4      278.26      283.21     22.62 o
  -8   5   4     1021.63     1060.14     32.23 o
  -7   5   4      711.61      639.80     23.62 o
  -6   5   4     1664.31     1622.01     34.96 o
  -5   5   4      134.21       94.23     10.51 o
  -4   5   4       35.76       37.84      8.60 o
  -3   5   4    13113.63    12093.19    185.44 o
  -2   5   4     5113.97     5264.63     85.10 o
  -1   5   4    10074.53    10157.22    128.99 o
   0   5   4     1799.31     1597.55     26.69 o
   1   5   4    38877.95    38219.49    515.33 o
   2   5   4     5336.29     5604.96     81.38 o
   3   5   4     7284.51     7312.84     99.45 o
   4   5   4      553.55      633.96     16.22 o
   5   5   4      300.53      301.49     12.88 o
   6   5   4      580.74      561.54     16.57 o
   7   5   4       23.35       27.60      8.32 o
   8   5   4     3521.11     3416.95     64.99 o
   9   5   4     2317.55     2338.76     84.83 o
  10   5   4      714.59      739.12     34.22 o
 -12   6   4       34.21       10.13     32.94 o
 -11   6   4       12.04       18.90     29.67 o
 -10   6   4      513.60      430.67     45.17 o
  -9   6   4      119.76      125.73     19.81 o
  -8   6   4       94.86      103.76     14.52 o
  -7   6   4      399.01      355.93     17.01 o
  -6   6   4       76.53       68.82     11.23 o
  -5   6   4    19582.84    19682.80    282.28 o
  -4   6   4     8098.92     7528.69    111.85 o
  -3   6   4     1515.70     1558.01     36.19 o
  -2   6   4    12902.66    12772.92    185.42 o
  -1   6   4      514.53      485.21     12.06 o
   0   6   4    20690.13    21251.39    284.45 o
   1   6   4        6.74       17.08      5.53 o
   2   6   4    16946.37    17038.65    239.90 o
   3   6   4    10433.22     9838.87    140.60 o
   4   6   4      317.18      338.86     10.89 o
   5   6   4      344.40      347.10     12.92 o
   6   6   4      335.58      343.32     13.25 o
   7   6   4      769.39      755.28     21.27 o
   8   6   4       38.26       34.68     11.66 o
   9   6   4        1.77      -16.43     15.76 o
  10   6   4       85.59       87.78     23.38 o
 -12   7   4     2824.08     2870.28     98.32 o
 -11   7   4      486.65      489.80     40.58 o
 -10   7   4       28.89       65.25     27.70 o
  -9   7   4      889.13      911.37     31.04 o
  -8   7   4     5891.64     5715.75    104.94 o
  -7   7   4     1310.40     1275.93     35.59 o
  -6   7   4     9769.38     9772.68    145.40 o
  -5   7   4      884.60      827.00     21.38 o
  -4   7   4     7697.14     7196.01    110.40 o
  -3   7   4     4374.30     4465.82     74.77 o
  -2   7   4      344.53      314.76     13.81 o
  -1   7   4     5137.23     4803.76     84.34 o
   0   7   4     7577.06     7847.88    116.05 o
   1   7   4     3137.06     2947.20     43.41 o
   2   7   4    12911.51    12488.96    175.77 o
   3   7   4     2036.32     1968.78     35.56 o
   4   7   4     5331.27     5245.69     78.76 o
   5   7   4     1081.94     1087.76     25.39 o
   6   7   4       31.96       37.48     10.18 o
   7   7   4       10.45        8.21     12.58 o
   8   7   4     4038.51     3950.00     75.97 o
   9   7   4      394.18      361.92     22.95 o
  10   7   4     4872.56     4767.63    170.93 o
 -12   8   4     1449.51     1516.94     69.87 o
 -11   8   4      327.95      393.92     39.76 o
 -10   8   4     2896.38     2900.76     79.90 o
  -9   8   4      142.18      182.99     19.75 o
  -8   8   4     1533.52     1526.59     37.44 o
  -7   8   4      141.07      170.92     13.64 o
  -6   8   4     2723.30     2691.74     48.06 o
  -5   8   4    21185.31    20954.95    307.54 o
  -4   8   4     1218.74     1182.86     26.32 o
  -3   8   4        0.86       17.20     15.55 o
  -2   8   4      564.55      552.66     22.02 o
  -1   8   4      194.48      135.12     11.83 o
   0   8   4     1558.54     1578.01     29.59 o
   1   8   4      617.82      682.50     16.63 o
   2   8   4     1456.49     1467.67     25.99 o
   3   8   4    20159.60    20024.13    268.11 o
   4   8   4     3646.48     3750.00     58.32 o
   5   8   4      270.22      237.54     11.73 o
   6   8   4     7334.99     7188.92    134.31 o
   7   8   4     3206.75     3333.93     69.82 o
   8   8   4     2727.64     2660.65     58.98 o
   9   8   4       14.16       42.20     15.69 o
  10   8   4     3400.98     3448.62     87.08 o
 -12   9   4     1404.03     1401.31     67.43 o
 -11   9   4     6034.53     6214.01    218.44 o
 -10   9   4      195.95      242.60     27.89 o
  -9   9   4     5948.45     6107.38    105.54 o
  -8   9   4     1799.54     1806.28     41.82 o
  -7   9   4    10033.02     9773.65    147.50 o
  -6   9   4     1113.61     1064.70     27.61 o
  -5   9   4     4773.96     5089.94     83.02 o
  -4   9   4     3067.60     2936.08     51.91 o
  -3   9   4     1001.18     1232.22     31.25 o
  -2   9   4     2781.89     2810.47     55.61 o
  -1   9   4      277.46      344.73     14.57 o
   0   9   4     2670.99     2441.61     44.42 o
   1   9   4      889.03      906.97     21.90 o
   2   9   4     6824.86     6664.39    102.64 o
   3   9   4      940.33      937.96     30.18 o
   4   9   4     2650.57     2678.49     50.29 o
   5   9   4     8843.20     9030.68    152.26 o
   6   9   4      114.48      118.62     17.10 o
   7   9   4     2879.66     2945.08     71.09 o
   8   9   4     1591.78     1641.65     43.84 o
   9   9   4     6663.03     6469.19    125.58 o
 -11  10   4       82.04      123.58     29.01 o
 -10  10   4     5462.05     5418.47    129.78 o
  -9  10   4        3.74       14.30     17.38 o
  -8  10   4     8888.67     8809.48    144.59 o
  -7  10   4     1404.37     1424.09     34.57 o
  -6  10   4    17643.85    17359.42    268.92 o
  -5  10   4     1733.01     1727.28     36.77 o
  -4  10   4      271.98      371.56     20.21 o
  -3  10   4     1924.19     1855.30     43.17 o
  -2  10   4      854.61      933.05     27.34 o
  -1  10   4       14.60       15.96      8.99 o
   0  10   4      272.01      311.44     15.24 o
   1  10   4     1807.08     1817.08     36.08 o
   2  10   4     2820.47     2796.99     49.73 o
   3  10   4     5050.63     5045.34     77.21 o
   4  10   4     6791.87     6625.28    136.95 o
   5  10   4     3991.62     4069.82     91.84 o
   6  10   4     3308.63     3405.26     79.60 o
   7  10   4      285.54      293.93     23.13 o
   8  10   4     4037.27     3983.93     93.13 o
   9  10   4      172.37      186.23     31.58 o
 -11  11   4     2720.64     2639.97     80.36 o
 -10  11   4     1441.91     1541.01     58.86 o
  -9  11   4     1439.25     1459.46     42.26 o
  -8  11   4     1288.21     1276.52     44.06 o
  -7  11   4     7413.94     7292.30    117.14 o
  -6  11   4     2826.86     2850.47     54.05 o
  -5  11   4     1896.48     1882.56     40.17 o
  -4  11   4      228.92      200.01     16.58 o
  -3  11   4       23.87       14.73     12.70 o
  -2  11   4     4731.46     4772.97     88.61 o
  -1  11   4     1476.67     1462.19     48.06 o
   0  11   4     4808.33     4746.51     90.70 o
   1  11   4     2438.71     2458.42     49.52 o
   2  11   4      259.13      272.95     13.66 o
   3  11   4     1518.37     1564.23     34.19 o
   4  11   4     1365.71     1353.94     39.53 o
   5  11   4     6946.00     6843.82    183.52 o
   6  11   4     2579.17     2553.96     65.47 o
   7  11   4     2604.46     2530.79     70.86 o
   8  11   4      406.33      467.82     28.77 o
   9  11   4     8528.45     8687.59    194.05 o
 -11  12   4     1635.22     1624.54     61.65 o
 -10  12   4      614.43      662.82     40.18 o
  -9  12   4     1206.73     1169.11     44.25 o
  -8  12   4     1909.03     1852.26     47.97 o
  -7  12   4      998.36     1045.70     30.11 o
  -6  12   4     6918.02     6825.18    113.25 o
  -5  12   4     1427.02     1499.09     35.91 o
  -4  12   4      198.75      197.71     18.83 o
  -3  12   4     3964.37     3875.08     78.28 o
  -2  12   4     2963.35     2932.49     57.29 o
  -1  12   4       20.79       35.31     11.24 o
   0  12   4     1873.89     1884.67     39.14 o
   1  12   4     5725.90     5438.93     97.10 o
   2  12   4       26.59       38.89     11.75 o
   3  12   4     1230.70     1240.64     34.49 o
   4  12   4     9844.57     9601.61    193.70 o
   5  12   4     9200.53     8928.69    285.43 o
   6  12   4      396.93      404.60     26.63 o
   7  12   4      286.58      298.14     29.36 o
   8  12   4     2362.10     2262.39     68.07 o
   9  12   4      305.98      348.95     30.52 o
 -10  13   4     2288.19     2257.08     84.09 o
  -9  13   4      744.98      729.88     43.07 o
  -8  13   4      103.74      129.72     19.34 o
  -7  13   4     6452.54     6270.51    124.67 o
  -6  13   4     1034.37     1015.54     35.04 o
  -5  13   4     1807.57     1698.97     40.10 o
  -4  13   4     1533.61     1563.01     42.89 o
  -3  13   4      802.60      738.81     44.92 o
  -2  13   4     3520.70     3413.78     65.56 o
  -1  13   4    22179.10    22050.00    332.60 o
   0  13   4      846.48      845.30     32.66 o
   1  13   4       61.99       90.18     13.40 o
   2  13   4     1345.16     1333.19     37.08 o
   3  13   4     5244.43     5311.54    109.17 o
   4  13   4     3307.05     3241.21     82.66 o
   5  13   4     2173.69     2210.87     95.72 o
   6  13   4     3353.70     3211.36     85.76 o
   7  13   4      367.36      385.68     30.59 o
   8  13   4        5.36       -4.99     24.98 o
 -10  14   4      662.14      607.72     41.30 o
  -9  14   4       34.08       85.29     30.60 o
  -8  14   4      351.31      420.42     34.68 o
  -7  14   4      989.46     1017.81     34.25 o
  -6  14   4     1934.37     1968.20     45.29 o
  -5  14   4      377.15      366.69     23.43 o
  -4  14   4       63.18       83.09     16.38 o
  -3  14   4     1205.79     1282.59     36.03 o
  -2  14   4    12721.17    12222.50    199.20 o
  -1  14   4      106.32       90.52     15.37 o
   0  14   4    11758.51    11817.09    201.17 o
   1  14   4      354.64      333.66     20.78 o
   2  14   4     1328.22     1319.75     40.97 o
   3  14   4      679.00      663.51     42.62 o
   4  14   4     5533.23     5510.28    128.69 o
   5  14   4      897.63      924.26     46.10 o
   6  14   4     1937.80     1987.54     65.97 o
   7  14   4       15.79       24.25     25.01 o
   8  14   4       63.77       75.23     28.25 o
  -9  15   4     2841.65     2586.10    160.28 o
  -8  15   4        1.98        5.77     25.57 o
  -7  15   4      301.11      351.63     28.58 o
  -6  15   4       57.88       39.77     16.30 o
  -5  15   4      307.11      334.90     26.01 o
  -4  15   4       11.70       -0.86     15.42 o
  -3  15   4      402.37      384.52     21.87 o
  -2  15   4        6.17      -13.66     14.71 o
  -1  15   4    21178.77    21090.30    334.25 o
   0  15   4      344.00      340.31     22.59 o
   1  15   4     3928.23     4044.50     82.58 o
   2  15   4       50.32       45.79     18.24 o
   3  15   4     4835.00     4912.13    105.21 o
   4  15   4       33.99       38.00     26.70 o
   5  15   4      932.50      928.14     48.39 o
   6  15   4      158.67      165.43     45.51 o
   7  15   4     1891.07     1945.91     74.62 o
  -9  16   4       24.35       31.73     31.62 o
  -8  16   4      252.20      263.20     29.06 o
  -7  16   4      289.32      333.86     25.93 o
  -6  16   4     3155.10     3165.30     70.34 o
  -5  16   4      599.05      589.98     27.69 o
  -4  16   4      127.87      112.27     19.19 o
  -3  16   4      842.78      889.62     33.01 o
  -2  16   4     9254.37     9143.52    155.19 o
  -1  16   4       46.91       45.99     17.07 o
   0  16   4     5649.04     5809.13    112.72 o
   1  16   4     2314.41     2289.40     60.82 o
   2  16   4      147.88      150.71     22.04 o
   3  16   4      597.98      614.42     35.48 o
   4  16   4     6503.25     6566.34    273.52 o
   5  16   4     2143.45     2124.89     77.89 o
   6  16   4      535.47      526.37     37.79 o
   7  16   4      228.11      252.33     32.66 o
  -8  17   4      563.55      541.89     35.59 o
  -7  17   4      651.69      765.56     34.96 o
  -6  17   4     1411.69     1409.98     58.03 o
  -5  17   4      767.43      717.48     30.52 o
  -4  17   4     3855.45     3766.78     76.64 o
  -3  17   4       44.38       20.61     18.11 o
  -2  17   4     3049.18     3024.41     64.79 o
  -1  17   4     6968.81     6554.29    126.55 o
   0  17   4      673.19      722.82     43.05 o
   1  17   4      669.91      652.65     32.52 o
   2  17   4      659.82      724.72     34.62 o
   3  17   4     1481.95     1525.39     55.72 o
   4  17   4     1246.14     1270.85     59.43 o
   5  17   4     2025.55     2163.64     80.98 o
   6  17   4     2351.84     2266.14     86.61 o
  -8  18   4      433.51      504.59     40.17 o
  -7  18   4      561.32      630.52     35.46 o
  -6  18   4     3498.48     3578.70     82.65 o
  -5  18   4       10.22       26.94     20.45 o
  -4  18   4      203.98      206.83     23.44 o
  -3  18   4     3316.19     3295.20     70.34 o
  -2  18   4     1280.15     1279.19     39.49 o
  -1  18   4       84.52       67.21     21.63 o
   0  18   4      365.17      338.66     39.86 o
   1  18   4      939.63      869.51     38.07 o
   2  18   4       67.57       86.79     23.77 o
   3  18   4       42.22        4.89     34.68 o
   4  18   4     3494.78     3587.40    149.35 o
   5  18   4     2645.76     2563.97     91.97 o
   6  18   4      582.71      606.33     42.93 o
  -7  19   4     5072.88     5111.30    139.98 o
  -6  19   4      419.99      399.39     31.46 o
  -5  19   4     2078.64     1972.09     57.22 o
  -4  19   4       39.14       70.78     21.60 o
  -3  19   4      121.05      138.46     22.72 o
  -2  19   4     1123.88     1170.96     42.55 o
  -1  19   4      278.14      266.58     26.61 o
   0  19   4     1730.33     1643.46     65.85 o
   1  19   4     1519.52     1460.40     50.36 o
   2  19   4      187.01      168.74     29.50 o
   3  19   4      509.20      480.17     43.84 o
   4  19   4      722.67      654.67     78.59 o
   5  19   4     3176.27     3187.57    107.93 o
  -6  20   4     3248.00     3397.03     92.21 o
  -5  20   4     1497.78     1602.10     61.38 o
  -4  20   4      375.44      345.16     27.42 o
  -3  20   4      828.67      908.94     47.89 o
  -2  20   4       78.67      105.15     25.34 o
  -1  20   4      256.71      248.97     29.71 o
   0  20   4       20.14       -4.03     24.07 o
   1  20   4      126.30      128.40     27.42 o
   2  20   4       57.81       28.64     29.05 o
   3  20   4      676.34      651.66     50.27 o
   4  20   4     2358.83     2505.68    100.55 o
  -5  21   4     1505.23     1473.59     51.52 o
  -4  21   4     2044.42     2086.24     61.46 o
  -3  21   4      118.66      111.42     27.23 o
  -2  21   4      416.00      372.98     31.49 o
  -1  21   4       58.44       52.16     27.42 o
   0  21   4      245.04      306.96     32.78 o
   1  21   4       37.95       60.08     33.99 o
   2  21   4     1951.60     2066.44     85.94 o
  -2  22   4      267.04      317.05     34.26 o
  -1  22   4       61.88       80.19     28.44 o
   0  22   4      469.19      520.02     54.46 o
 -13   0   5      309.37      257.12     61.04 o
 -11   0   5     1403.95     1523.93     99.97 o
  -9   0   5     8220.86     8390.38    237.34 o
  -7   0   5     2529.77     2387.91     81.80 o
  -5   0   5    23831.08    22255.76    586.41 o
  -3   0   5       47.12      100.31     13.14 o
  -1   0   5     1578.09     1900.98     54.98 o
   1   0   5     7963.86     8571.07    170.32 o
   3   0   5    10834.66    10845.04    223.73 o
   5   0   5     2129.58     2198.14     99.16 o
   7   0   5     2669.90     2525.28    154.57 o
   9   0   5      323.86      299.39     55.21 o
 -13   1   5      451.68      486.42     49.12 o
 -12   1   5      257.83      335.91     42.58 o
 -11   1   5     1909.30     2009.83    139.35 o
 -10   1   5     8601.07     8897.89    200.88 o
  -9   1   5      468.50      518.08     28.56 o
  -8   1   5     1581.90     1627.67     41.35 o
  -7   1   5      476.23      541.17     26.65 o
  -6   1   5     9433.25     9135.19    177.57 o
  -5   1   5     1641.20     1597.85     41.52 o
  -4   1   5    20821.69    19736.29    353.41 o
  -3   1   5     5416.02     5675.30    102.06 o
  -2   1   5     2680.70     2815.56     61.97 o
  -1   1   5    11014.70    11685.22    203.15 o
   0   1   5      609.83      436.16     10.83 o
   1   1   5     6654.94     7277.08     99.50 o
   2   1   5      481.40      468.29     10.20 o
   3   1   5      281.41      287.70      9.68 o
   4   1   5     5906.36     5796.71     93.14 o
   5   1   5     2026.83     2075.12     45.10 o
   6   1   5     6265.64     6319.63    307.11 o
   7   1   5      331.49      363.69     43.03 o
   8   1   5      678.89      676.00     59.53 o
   9   1   5     1531.54     1572.77     85.78 o
  10   1   5     7075.46     6752.43    239.13 o
 -12   2   5     2143.13     2315.54    124.39 o
 -11   2   5     1796.50     1744.91     74.48 o
 -10   2   5     1789.57     1887.04     59.89 o
  -9   2   5     5633.92     5716.68    120.07 o
  -8   2   5      102.08      132.30     15.57 o
  -7   2   5     1045.67     1065.03     31.02 o
  -6   2   5      262.31      343.76     17.21 o
  -5   2   5    25958.38    26549.70    446.96 o
  -4   2   5     8433.96     8316.90    154.26 o
  -3   2   5     2308.99     2491.85     58.01 o
  -2   2   5     2934.77     2752.98     64.42 o
  -1   2   5     3674.19     3779.48     69.50 o
   0   2   5      600.42      640.02     13.73 o
   1   2   5    13691.00    14051.97    188.45 o
   2   2   5     1197.77     1203.82     25.50 o
   3   2   5     1849.77     1849.04     32.84 o
   4   2   5    10535.30    10309.81    161.97 o
   5   2   5     5217.40     5101.92     83.10 o
   6   2   5      865.04      864.08     24.20 o
   7   2   5     2379.67     2346.71     78.62 o
   8   2   5      301.21      351.47     24.66 o
   9   2   5      387.32      399.74     50.41 o
  10   2   5      985.21     1054.44     74.63 o
 -12   3   5      254.03      365.00     43.88 o
 -11   3   5     4057.90     4125.37    154.67 o
 -10   3   5     4887.12     5010.71    109.90 o
  -9   3   5      161.65      147.52     21.16 o
  -8   3   5       37.77       48.59     14.35 o
  -7   3   5      293.17      284.71     18.00 o
  -6   3   5      232.64      220.53     15.26 o
  -5   3   5      434.46      380.17     15.33 o
  -4   3   5     9720.04     9922.61    167.62 o
  -3   3   5    15325.58    14982.98    268.46 o
  -2   3   5       69.16       83.54      8.32 o
  -1   3   5     1878.87     1870.00     29.71 o
   0   3   5    29847.15    30810.82    412.26 o
   1   3   5     3776.96     3694.01     59.35 o
   2   3   5     5258.01     5307.24     80.16 o
   3   3   5     1496.24     1539.88     29.98 o
   4   3   5     4297.69     4414.43     66.28 o
   5   3   5    10414.64    10576.10    151.76 o
   6   3   5    11321.73    11317.00    187.57 o
   7   3   5       11.17       27.69     12.53 o
   8   3   5      567.96      624.35     35.07 o
   9   3   5     2652.92     2652.42    133.99 o
  10   3   5      903.75      839.84    102.68 o
 -12   4   5     1767.37     1929.54     98.67 o
 -11   4   5     1076.63      981.09     55.34 o
 -10   4   5     1046.32     1048.15     40.29 o
  -9   4   5      482.97      490.86     27.28 o
  -8   4   5       68.32       66.01     15.17 o
  -7   4   5     4906.00     4889.93     93.96 o
  -6   4   5     1781.81     1793.79     42.10 o
  -5   4   5     2060.08     2029.32     40.31 o
  -4   4   5     6758.03     6590.20    106.13 o
  -3   4   5      207.81      182.49     10.78 o
  -2   4   5     1027.28     1034.92     22.99 o
  -1   4   5     7255.85     7467.16    109.78 o
   0   4   5     1723.04     2010.16     32.06 o
   1   4   5    25365.32    24346.93    377.22 o
   2   4   5     6245.20     6586.40     96.40 o
   3   4   5     3098.20     3172.90     49.60 o
   4   4   5     5561.81     5678.49     84.15 o
   5   4   5    16319.79    16041.93    241.44 o
   6   4   5       15.11       27.86      9.12 o
   7   4   5     1101.45     1093.76     28.04 o
   8   4   5       23.12       25.86     18.62 o
   9   4   5      404.89      374.59     57.77 o
  10   4   5     1210.16     1091.94     61.26 o
 -12   5   5      999.48      983.61     59.80 o
 -11   5   5      740.09      781.05     50.26 o
 -10   5   5     1500.61     1557.92     73.47 o
  -9   5   5     2531.80     2489.51     64.24 o
  -8   5   5      201.52      182.46     17.59 o
  -7   5   5       21.65        3.42     12.56 o
  -6   5   5       99.87       89.55     12.19 o
  -5   5   5     1735.77     1727.00     36.15 o
  -4   5   5     4529.13     4762.74     79.47 o
  -3   5   5     7893.62     7794.23    126.19 o
  -2   5   5     3329.94     3498.09     59.99 o
  -1   5   5     5472.81     5547.78     82.92 o
   0   5   5    36550.41    36548.18    484.24 o
   1   5   5      781.61      791.43     17.89 o
   2   5   5    11296.07    10791.75    196.58 o
   3   5   5     1026.41     1084.52     23.59 o
   4   5   5    12073.74    12035.76    183.33 o
   5   5   5     1995.68     1996.75     36.35 o
   6   5   5     5670.67     5620.24     96.41 o
   7   5   5     1373.25     1354.43     30.61 o
   8   5   5      850.20      817.65     33.81 o
   9   5   5      446.74      499.71     46.56 o
  10   5   5       15.71      -14.87     35.29 o
 -12   6   5       90.88       65.16     34.51 o
 -11   6   5     1178.04     1123.63     56.43 o
 -10   6   5      774.90      781.69     42.72 o
  -9   6   5     1036.49     1101.01     38.66 o
  -8   6   5     3230.60     3146.15     66.09 o
  -7   6   5      421.99      413.79     19.06 o
  -6   6   5     4165.27     4045.74     71.44 o
  -5   6   5     1357.28     1309.82     30.83 o
  -4   6   5      599.50      596.32     19.70 o
  -3   6   5     2607.27     2784.73     51.61 o
  -2   6   5     3861.54     3784.99     66.46 o
  -1   6   5     8055.55     8053.29    118.43 o
   0   6   5    11674.40    12164.76    165.87 o
   1   6   5    16361.38    16087.83    220.84 o
   2   6   5     6639.43     6748.18     98.34 o
   3   6   5     6911.52     6901.15     95.15 o
   4   6   5      432.59      442.84     14.49 o
   5   6   5     8929.16     8829.42    147.83 o
   6   6   5     1903.93     1941.19     43.24 o
   7   6   5      388.59      388.48     17.04 o
   8   6   5     2972.04     2922.98     79.91 o
   9   6   5       84.20       97.16     27.59 o
 -12   7   5      566.38      586.01     48.09 o
 -11   7   5      235.42      232.13     36.16 o
 -10   7   5     1352.02     1378.75     52.23 o
  -9   7   5     3706.10     3746.94     84.73 o
  -8   7   5      655.38      678.96     25.13 o
  -7   7   5      160.60      146.15     15.23 o
  -6   7   5      463.10      484.57     19.44 o
  -5   7   5     5263.85     5053.44     85.39 o
  -4   7   5     1230.94     1131.06     33.57 o
  -3   7   5      214.59      254.38     13.38 o
  -2   7   5     1207.56     1164.87     31.67 o
  -1   7   5    26482.89    26571.44    399.86 o
   0   7   5     4757.59     4570.81     71.26 o
   1   7   5       30.15       41.66      6.97 o
   2   7   5     8913.60     8670.89    123.75 o
   3   7   5     1842.48     1822.74     36.25 o
   4   7   5     4305.40     4334.04     66.60 o
   5   7   5      105.15      110.13     11.83 o
   6   7   5     5025.90     4967.92     95.18 o
   7   7   5     5613.67     5641.98    119.41 o
   8   7   5     1177.88     1137.38     35.87 o
   9   7   5       22.37       13.12     20.76 o
 -12   8   5      378.31      372.88     44.22 o
 -11   8   5      608.11      565.22     44.45 o
 -10   8   5      972.51      936.45     50.19 o
  -9   8   5     2141.56     2222.72     54.68 o
  -8   8   5     3123.11     3120.28     62.03 o
  -7   8   5     5936.54     5739.02     99.10 o
  -6   8   5     7936.11     7636.34    124.89 o
  -5   8   5     3189.72     2971.74     57.97 o
  -4   8   5      199.24      206.89     14.54 o
  -3   8   5     7221.84     7676.60    124.55 o
  -2   8   5     6818.81     6667.92    103.73 o
  -1   8   5     1115.44     1093.69     34.15 o
   0   8   5    14367.08    14443.68    222.00 o
   1   8   5      210.62      220.23     10.53 o
   2   8   5     5206.37     5087.16     79.84 o
   3   8   5     1870.39     1930.68     33.60 o
   4   8   5      103.89      120.16     11.54 o
   5   8   5       19.81       24.41     12.29 o
   6   8   5     2255.38     2307.05     57.81 o
   7   8   5     1620.77     1589.94     45.52 o
   8   8   5     2585.34     2643.79     65.12 o
   9   8   5     4610.03     4203.01    145.82 o
 -11   9   5      581.27      714.16     49.20 o
 -10   9   5      690.58      743.19     39.97 o
  -9   9   5     2789.53     2883.10     69.76 o
  -8   9   5     9237.60     9041.93    159.62 o
  -7   9   5       32.66       30.91     15.01 o
  -6   9   5    11185.28    11029.32    163.88 o
  -5   9   5      723.62      701.89     22.22 o
  -4   9   5     2959.15     2852.11     54.23 o
  -3   9   5     1012.65     1097.98     34.18 o
  -2   9   5     5567.09     5753.43     90.93 o
  -1   9   5    13388.95    12930.80    215.45 o
   0   9   5      414.53      460.39     16.37 o
   1   9   5      300.48      311.15     13.12 o
   2   9   5      120.05      150.68     11.01 o
   3   9   5      647.01      624.10     28.77 o
   4   9   5        6.33       -0.49     11.56 o
   5   9   5      210.43      228.94     21.92 o
   6   9   5      105.13      113.93     17.79 o
   7   9   5     8436.57     8278.13    171.50 o
   8   9   5     4149.61     4197.02    101.01 o
   9   9   5      242.38      282.03     32.16 o
 -11  10   5      424.09      443.39     45.35 o
 -10  10   5        2.57      -28.66     24.60 o
  -9  10   5     4616.30     4631.15     92.50 o
  -8  10   5     1599.34     1653.63     51.61 o
  -7  10   5    11760.47    11670.97    173.67 o
  -6  10   5     1139.48     1100.46     35.88 o
  -5  10   5     2081.66     2135.97     42.47 o
  -4  10   5     2699.30     2582.72     49.06 o
  -3  10   5     3237.48     3181.82     65.60 o
  -2  10   5      233.74      236.49     16.01 o
  -1  10   5      859.32      846.78     23.84 o
   0  10   5      169.45      144.57     12.13 o
   1  10   5     3444.81     3488.90     63.09 o
   2  10   5     2409.86     2403.49     43.90 o
   3  10   5      113.35      144.02     13.46 o
   4  10   5     4513.46     4265.07     93.21 o
   5  10   5     1026.17     1021.95     42.88 o
   6  10   5      110.91      130.80     19.35 o
   7  10   5     1868.92     1878.37     57.19 o
   8  10   5       41.57       12.08     20.48 o
   9  10   5     6553.84     6511.96    177.47 o
 -11  11   5     2947.76     3149.32    101.06 o
 -10  11   5        5.90        2.83     26.50 o
  -9  11   5       22.44       46.39     20.25 o
  -8  11   5     6932.88     7054.96    147.50 o
  -7  11   5      655.96      625.63     22.79 o
  -6  11   5     5798.85     5686.85     94.62 o
  -5  11   5        0.20       20.94     10.97 o
  -4  11   5     1130.41     1160.38     29.34 o
  -3  11   5     4822.59     4829.76     93.30 o
  -2  11   5     7482.55     7563.50    133.41 o
  -1  11   5       22.69       33.58     11.34 o
   0  11   5     1207.29     1206.75     29.70 o
   1  11   5     2352.36     2521.89     56.54 o
   2  11   5      525.35      503.32     20.62 o
   3  11   5      152.63      153.56     15.95 o
   4  11   5      107.04      116.31     19.36 o
   5  11   5     3892.64     3813.41    140.77 o
   6  11   5      679.50      623.81     33.93 o
   7  11   5      741.19      739.47     47.95 o
   8  11   5     5193.64     5261.47    126.60 o
 -11  12   5      119.30      105.73     33.83 o
 -10  12   5     2813.62     2922.33    140.75 o
  -9  12   5      389.94      411.26     30.68 o
  -8  12   5      199.34      209.50     23.02 o
  -7  12   5     6215.44     6221.69    134.72 o
  -6  12   5      171.11      196.52     18.29 o
  -5  12   5       23.27       22.11     12.11 o
  -4  12   5     5851.32     5647.21    108.51 o
  -3  12   5     4951.98     4905.10     95.99 o
  -2  12   5     5359.85     5347.80     94.18 o
  -1  12   5     5852.77     5951.28    126.13 o
   0  12   5      648.99      643.62     19.82 o
   1  12   5       40.89       68.58     14.33 o
   2  12   5      489.95      484.59     23.35 o
   3  12   5     8038.62     7859.59    183.12 o
   4  12   5     6077.47     6169.84    162.05 o
   5  12   5      530.06      538.78     31.26 o
   6  12   5      482.43      451.57     40.26 o
   7  12   5      524.29      534.72     40.51 o
   8  12   5      541.09      559.54     34.79 o
 -10  13   5       25.36       27.51     30.06 o
  -9  13   5      372.79      400.42     31.99 o
  -8  13   5     2031.57     1943.03     52.81 o
  -7  13   5       12.32       34.23     20.58 o
  -6  13   5       19.83       22.92     18.21 o
  -5  13   5      342.84      350.98     18.64 o
  -4  13   5      150.55      138.06     18.61 o
  -3  13   5     5118.64     5062.35     99.42 o
  -2  13   5     8471.17     8193.20    133.32 o
  -1  13   5     1517.00     1539.86     37.97 o
   0  13   5      641.70      706.16     33.65 o
   1  13   5     1733.41     1807.61     56.12 o
   2  13   5     3996.49     4059.48     87.71 o
   3  13   5     1057.64     1042.24     39.86 o
   4  13   5     8631.41     8679.69    221.53 o
   5  13   5     4023.11     4103.55    133.44 o
   6  13   5       73.89       67.63     24.04 o
   7  13   5      884.94      882.50     45.81 o
   8  13   5     3005.75     3087.80     88.94 o
 -10  14   5      346.14      363.24     37.24 o
  -9  14   5       94.37       85.87     26.88 o
  -8  14   5       31.40       19.77     21.54 o
  -7  14   5     1646.74     1654.56     51.25 o
  -6  14   5        0.01       -7.50     17.93 o
  -5  14   5     1220.01     1268.79     40.36 o
  -4  14   5      296.09      353.63     23.63 o
  -3  14   5     4202.46     4115.28     78.46 o
  -2  14   5     1747.69     1811.23     51.15 o
  -1  14   5    12075.55    11872.67    199.91 o
   0  14   5      264.53      264.55     20.78 o
   1  14   5     1198.45     1258.57     39.96 o
   2  14   5      128.51      110.52     19.27 o
   3  14   5    15581.42    15509.80    327.37 o
   4  14   5       10.98       65.24     31.63 o
   5  14   5     1139.64     1120.30     46.46 o
   6  14   5      331.42      382.18     31.88 o
   7  14   5        8.42      -12.20     25.34 o
  -9  15   5       14.99       17.20     30.41 o
  -8  15   5      169.42      160.42     27.02 o
  -7  15   5      310.45      278.41     27.74 o
  -6  15   5      218.74      238.00     30.51 o
  -5  15   5       46.70       22.17     19.85 o
  -4  15   5      651.45      628.26     26.96 o
  -3  15   5       35.60       22.27     16.77 o
  -2  15   5    11556.18    11721.13    193.64 o
  -1  15   5        1.69       24.46     15.94 o
   0  15   5     1036.48     1034.67     34.72 o
   1  15   5       13.25       22.79     18.34 o
   2  15   5     9188.61     9145.19    180.15 o
   3  15   5      157.65      188.22     30.73 o
   4  15   5    10206.42    10197.36    259.98 o
   5  15   5      262.16      281.42     31.41 o
   6  15   5       82.37       93.49     33.72 o
   7  15   5        2.47       16.55     27.92 o
  -9  16   5       32.38       -6.48     30.73 o
  -8  16   5       95.94       71.74     29.00 o
  -7  16   5     1095.19     1065.67     54.71 o
  -6  16   5       52.92       42.15     21.05 o
  -5  16   5      635.34      651.84     29.15 o
  -4  16   5     2132.08     2180.67     52.26 o
  -3  16   5     2412.01     2579.71     58.12 o
  -2  16   5     1403.24     1405.72     39.76 o
  -1  16   5     4115.06     4168.01     87.39 o
   0  16   5      915.04      998.91     38.05 o
   1  16   5     2113.20     2173.99     58.90 o
   2  16   5      185.47      195.40     26.44 o
   3  16   5    13557.82    13663.58    342.03 o
   4  16   5     1855.57     1839.38     72.87 o
   5  16   5     1229.43     1217.83     51.32 o
   6  16   5      275.22      312.92     34.38 o
  -8  17   5     1857.51     1817.16     59.39 o
  -7  17   5      153.36      174.73     26.73 o
  -6  17   5     1291.66     1172.51     48.62 o
  -5  17   5      584.71      556.73     29.12 o
  -4  17   5       11.39        5.53     19.19 o
  -3  17   5     4521.15     4477.21     87.14 o
  -2  17   5     6770.78     6630.63    119.16 o
  -1  17   5      458.95      473.22     29.28 o
   0  17   5        8.13       20.12     20.86 o
   1  17   5     1143.37     1124.86     92.02 o
   2  17   5     5272.38     5012.98    124.51 o
   3  17   5      386.09      391.74     41.39 o
   4  17   5     2952.31     2894.16    108.06 o
   5  17   5     2307.77     2338.61     85.82 o
  -7  18   5     6395.80     6472.27    130.69 o
  -6  18   5      175.55      206.02     27.83 o
  -5  18   5      389.23      363.02     26.84 o
  -4  18   5     2736.30     2672.01     62.17 o
  -3  18   5     1641.53     1741.24     73.60 o
  -2  18   5     2006.23     2002.52     58.06 o
  -1  18   5      699.82      798.84     44.94 o
   0  18   5      269.73      259.35     26.65 o
   1  18   5      437.38      453.38     31.07 o
   2  18   5      663.25      666.58     40.45 o
   3  18   5     1237.46     1275.01     67.03 o
   4  18   5     1193.96     1159.89     66.32 o
   5  18   5      165.12       99.74     35.83 o
  -6  19   5     4626.65     4823.89    104.45 o
  -5  19   5        8.82        6.83     22.23 o
  -4  19   5     1179.54     1227.68     52.24 o
  -3  19   5     2234.06     2269.48     94.39 o
  -2  19   5     1005.45     1086.63     41.89 o
  -1  19   5       82.58       71.15     25.80 o
   0  19   5      512.25      576.72     35.27 o
   1  19   5     1253.70     1333.46     55.39 o
   2  19   5       79.08      130.40     48.37 o
   3  19   5       51.50        3.36     32.42 o
   4  19   5       15.80       -1.61     37.54 o
  -5  20   5     1581.12     1611.90     52.47 o
  -4  20   5      164.62      151.67     28.27 o
  -3  20   5      664.92      728.80     37.47 o
  -2  20   5      165.29      166.72     43.90 o
  -1  20   5      183.19      221.90     30.09 o
   0  20   5     1777.34     1710.46     89.00 o
   1  20   5      608.79      608.32     54.96 o
   2  20   5      672.57      652.31     51.69 o
   3  20   5        2.00       13.58     35.74 o
  -4  21   5      659.21      687.70     38.73 o
  -3  21   5       71.33       79.16     29.07 o
  -2  21   5      826.89      887.09     87.56 o
  -1  21   5     4192.57     4449.52    107.80 o
   0  21   5       80.43       81.88     31.95 o
   1  21   5       74.70      137.60     34.76 o
 -12   0   6      546.19      627.72     93.28 o
 -10   0   6     1529.51     1544.00     71.62 o
  -8   0   6       19.88       34.65     26.96 o
  -6   0   6    22287.32    21535.54    571.82 o
  -4   0   6     5332.45     5152.47    178.26 o
  -2   0   6     3293.56     3196.38     82.36 o
   0   0   6     6997.04     6436.57    193.11 o
   2   0   6     6876.76     6664.27    133.98 o
   4   0   6      828.99      851.73     26.18 o
   6   0   6       83.79      108.77     19.24 o
   8   0   6      498.97      552.06     64.19 o
 -12   1   6      407.62      470.22     46.86 o
 -11   1   6     1108.18     1127.39     58.83 o
 -10   1   6      407.94      383.41     28.73 o
  -9   1   6      143.62      154.34     21.26 o
  -8   1   6      673.34      656.72     26.17 o
  -7   1   6     7571.77     7523.80    150.80 o
  -6   1   6      703.60      670.09     48.29 o
  -5   1   6    34820.52    34157.13    635.07 o
  -4   1   6     2444.90     2564.83     58.51 o
  -3   1   6     1446.23     1476.49     34.43 o
  -2   1   6     1522.03     1679.07     35.58 o
  -1   1   6    29508.24    29005.30    396.60 o
   0   1   6     1555.54     1624.96     36.02 o
   1   1   6       21.71       23.32      5.90 o
   2   1   6     1375.05     1341.23     27.09 o
   3   1   6     2340.50     2388.44     44.45 o
   4   1   6      465.28      474.63     12.69 o
   5   1   6     8789.63     8784.98    130.14 o
   6   1   6     1140.89     1139.11     65.50 o
   7   1   6      789.90      822.65     52.48 o
   8   1   6      983.52      921.96     60.15 o
   9   1   6     3055.47     2926.61    126.73 o
 -12   2   6      581.45      535.27     64.50 o
 -11   2   6     1327.55     1441.81     67.52 o
 -10   2   6     4192.22     4194.19     97.21 o
  -9   2   6      941.07      907.58     41.38 o
  -8   2   6       47.49       55.11     15.90 o
  -7   2   6     5309.03     5039.90     97.77 o
  -6   2   6    16304.89    15976.44    304.16 o
  -5   2   6     1787.37     1908.20     54.12 o
  -4   2   6     4077.53     4166.74     82.42 o
  -3   2   6     1232.06     1205.72     34.76 o
  -2   2   6     1294.61     1413.46     30.39 o
  -1   2   6     2664.90     2564.25     41.02 o
   0   2   6    16679.68    16873.89    297.47 o
   1   2   6     5885.77     5972.96     88.06 o
   2   2   6      637.10      640.98     20.17 o
   3   2   6      582.66      595.59     16.94 o
   4   2   6     6239.69     6167.20     96.67 o
   5   2   6      178.67      190.32      8.99 o
   6   2   6     3456.31     3451.10     63.16 o
   7   2   6     1016.39     1010.23     41.48 o
   8   2   6      152.19      199.19     48.12 o
   9   2   6     2527.22     2435.66    113.06 o
 -12   3   6     1397.82     1496.13     72.05 o
 -11   3   6     5896.02     6195.53    178.64 o
 -10   3   6      704.81      792.51     44.25 o
  -9   3   6      185.72      175.85     22.35 o
  -8   3   6     5745.16     5692.39    111.54 o
  -7   3   6      603.32      618.10     34.95 o
  -6   3   6     2343.07     2423.54     47.91 o
  -5   3   6     3638.18     3557.35     62.25 o
  -4   3   6     4353.58     4201.64     82.84 o
  -3   3   6      693.49      670.51     27.95 o
  -2   3   6      261.74      203.04     10.20 o
  -1   3   6    10436.08    10293.19    159.02 o
   0   3   6    10295.31    10264.04    145.40 o
   1   3   6     5694.09     5772.70     83.14 o
   2   3   6     4270.92     4122.24     62.99 o
   3   3   6     2393.69     2478.90     45.20 o
   4   3   6      590.38      656.48     20.71 o
   5   3   6    10310.65    10105.26    155.94 o
   6   3   6      127.74      144.21     10.89 o
   7   3   6       64.46       91.69     14.88 o
   8   3   6     3063.48     2920.93    141.92 o
   9   3   6     1737.07     1723.35    108.16 o
 -12   4   6     4794.78     5089.55    155.85 o
 -11   4   6     1328.84     1293.44     63.77 o
 -10   4   6     3449.41     3632.26     87.83 o
  -9   4   6       65.76       74.43     20.70 o
  -8   4   6      112.56      143.64     25.83 o
  -7   4   6     4647.07     4676.57     91.57 o
  -6   4   6     1418.15     1336.37     36.80 o
  -5   4   6      676.08      666.58     23.14 o
  -4   4   6      123.52      112.97     11.97 o
  -3   4   6     1674.09     1786.15     39.07 o
  -2   4   6       25.00       27.52     11.01 o
  -1   4   6      544.03      547.08     15.09 o
   0   4   6    15415.46    15464.38    221.77 o
   1   4   6     4589.25     4548.89     78.73 o
   2   4   6     1706.52     1712.50     31.93 o
   3   4   6     1226.44     1204.36     24.00 o
   4   4   6    10536.36    10395.04    150.22 o
   5   4   6      439.00      472.33     17.74 o
   6   4   6     2559.20     2527.90     47.61 o
   7   4   6      154.84      149.59     17.58 o
   8   4   6      138.85       75.16     43.75 o
   9   4   6     2259.89     1926.02    179.16 o
 -12   5   6      628.64      681.20     56.40 o
 -11   5   6     6964.91     6898.56    182.25 o
 -10   5   6     1178.54     1194.74     43.28 o
  -9   5   6      400.55      388.96     26.38 o
  -8   5   6      569.52      581.68     26.20 o
  -7   5   6      426.38      446.87     28.44 o
  -6   5   6      141.58      140.25     15.27 o
  -5   5   6      199.46      211.52     15.26 o
  -4   5   6     2829.21     2659.82     62.15 o
  -3   5   6     4269.16     4426.94     75.17 o
  -2   5   6     6724.40     6722.42    110.66 o
  -1   5   6      835.32      816.72     20.89 o
   0   5   6     2838.57     2966.81     48.76 o
   1   5   6     8266.32     8307.51    129.95 o
   2   5   6      522.30      564.14     15.64 o
   3   5   6     5241.24     5201.27     83.43 o
   4   5   6     2733.89     2758.42     51.72 o
   5   5   6     9539.29     9428.02    157.14 o
   6   5   6     6032.64     6074.29    113.15 o
   7   5   6      723.15      766.33     33.43 o
   8   5   6      462.29      463.46     36.27 o
   9   5   6      448.50      507.20     96.41 o
 -12   6   6     3665.45     3808.61    119.97 o
 -11   6   6      655.45      609.65     46.53 o
 -10   6   6     2786.56     2881.56     86.75 o
  -9   6   6     5260.82     5412.01    114.71 o
  -8   6   6       29.30       -5.02     15.86 o
  -7   6   6       38.87       43.89     15.38 o
  -6   6   6        2.14        4.44     11.53 o
  -5   6   6     2018.39     1999.33     41.52 o
  -4   6   6      178.04      161.63     12.59 o
  -3   6   6      278.82      262.94     13.50 o
  -2   6   6      192.30      235.26     17.99 o
  -1   6   6     8032.42     8138.36    137.94 o
   0   6   6     6374.51     6412.46     96.61 o
   1   6   6     1612.89     1725.38     29.82 o
   2   6   6     4855.27     4908.96     78.52 o
   3   6   6     8044.77     7881.62    115.12 o
   4   6   6     7337.47     7455.72    126.41 o
   5   6   6      973.56      962.59     27.45 o
   6   6   6     2258.58     2335.69     56.06 o
   7   6   6     1768.18     1787.26     46.52 o
   8   6   6      723.78      762.04     44.80 o
   9   6   6      512.97      525.23     81.03 o
 -12   7   6       77.11       81.81     36.70 o
 -11   7   6     1767.63     1842.34    127.83 o
 -10   7   6     5173.45     5220.48    113.66 o
  -9   7   6     2192.45     2221.65     60.26 o
  -8   7   6     1531.58     1560.46     62.08 o
  -7   7   6     1288.12     1237.31     41.28 o
  -6   7   6       73.86       66.96     13.50 o
  -5   7   6     1780.75     1715.48     39.08 o
  -4   7   6     1734.15     1761.08     37.68 o
  -3   7   6      847.16      928.21     26.94 o
  -2   7   6    17613.28    17393.82    278.48 o
  -1   7   6     2888.93     2794.13     54.63 o
   0   7   6      777.81      880.76     22.74 o
   1   7   6     2151.23     2205.39     36.55 o
   2   7   6      533.78      510.89     17.05 o
   3   7   6     3449.83     3424.23     55.13 o
   4   7   6     5097.43     4909.15     94.13 o
   5   7   6     2756.10     2650.18     65.93 o
   6   7   6    10890.98    10768.75    215.74 o
   7   7   6      943.25      929.52     34.76 o
   8   7   6       97.26       99.34     25.49 o
   9   7   6     1251.57     1081.08     80.23 o
 -12   8   6        4.10       14.39     38.60 o
 -11   8   6      639.93      709.03     50.58 o
 -10   8   6      738.35      692.12     40.26 o
  -9   8   6     5429.72     5527.67    117.16 o
  -8   8   6     2392.27     2386.78     52.25 o
  -7   8   6      773.20      783.78     26.87 o
  -6   8   6     4300.36     4278.39     81.76 o
  -5   8   6      580.38      612.76     27.44 o
  -4   8   6     8125.20     7917.18    129.23 o
  -3   8   6     3851.57     3938.55     71.45 o
  -2   8   6     8448.93     8196.97    126.27 o
  -1   8   6    14411.11    13818.98    230.02 o
   0   8   6     2826.03     2866.62     51.91 o
   1   8   6      978.91     1040.17     22.44 o
   2   8   6     1176.57     1203.89     30.37 o
   3   8   6     6410.86     6101.71    118.83 o
   4   8   6      698.57      698.11     26.44 o
   5   8   6     2031.58     2029.77     52.11 o
   6   8   6     1844.61     1810.44     67.78 o
   7   8   6     5707.49     5683.97    129.16 o
   8   8   6      809.00      764.65     40.66 o
 -11   9   6      150.58      114.47     39.03 o
 -10   9   6     3116.21     3063.58     88.52 o
  -9   9   6     2687.20     2638.25     97.08 o
  -8   9   6      827.04      861.07     30.32 o
  -7   9   6     2889.24     2741.89     56.48 o
  -6   9   6       26.77       68.73     15.03 o
  -5   9   6     6891.09     6910.76    115.59 o
  -4   9   6     3067.06     3105.21     60.70 o
  -3   9   6    14206.99    14239.24    230.70 o
  -2   9   6     6579.67     6326.58     99.61 o
  -1   9   6     2075.28     2092.61     45.31 o
   0   9   6      145.89      155.46     12.17 o
   1   9   6      385.46      410.15     15.06 o
   2   9   6      581.64      639.15     22.92 o
   3   9   6      628.08      656.72     23.89 o
   4   9   6     2403.74     2420.99     59.83 o
   5   9   6      111.79      101.88     19.36 o
   6   9   6     2469.08     2431.02     66.50 o
   7   9   6     1100.50     1108.70     41.14 o
   8   9   6      351.52      399.25     34.68 o
 -11  10   6      181.85      154.21     43.40 o
 -10  10   6       41.50       23.91     25.08 o
  -9  10   6     1002.28     1005.17     37.30 o
  -8  10   6     7947.10     7847.04    160.43 o
  -7  10   6     2714.88     2681.88     57.33 o
  -6  10   6     6431.77     6214.01    137.11 o
  -5  10   6     1440.78     1343.47     35.47 o
  -4  10   6    11586.82    11465.55    203.20 o
  -3  10   6      493.96      490.77     19.99 o
  -2  10   6     8688.78     8680.44    134.46 o
  -1  10   6       57.79       36.84     12.87 o
   0  10   6      111.00      123.54     12.78 o
   1  10   6     5246.81     5304.48     94.77 o
   2  10   6       36.17       76.12     14.12 o
   3  10   6      272.04      297.38     40.16 o
   4  10   6      452.70      412.77     26.76 o
   5  10   6        3.39        1.11     18.58 o
   6  10   6       14.35       43.77     20.44 o
   7  10   6      161.42      133.62     26.17 o
   8  10   6     1252.69     1278.49     57.75 o
 -11  11   6      423.75      458.55     50.56 o
 -10  11   6        5.43      -23.31     27.51 o
  -9  11   6     2034.62     1927.00     56.25 o
  -8  11   6      624.54      628.07     31.25 o
  -7  11   6     2318.04     2376.53     53.09 o
  -6  11   6     1635.54     1520.38     39.75 o
  -5  11   6     4005.25     4103.00     77.67 o
  -4  11   6     2897.96     2750.48     58.76 o
  -3  11   6    16341.45    15959.66    265.07 o
  -2  11   6       97.49       94.21     16.41 o
  -1  11   6       87.62      116.95     13.66 o
   0  11   6     2369.32     2357.67     69.44 o
   1  11   6      465.01      534.90     23.50 o
   2  11   6     1952.47     2013.47     49.74 o
   3  11   6      299.99      238.46     25.96 o
   4  11   6      142.46      122.98     40.55 o
   5  11   6      936.76      957.66     39.24 o
   6  11   6      106.44       77.67     22.61 o
   7  11   6     2910.20     2944.95     80.82 o
   8  11   6     1382.09     1512.09    114.05 o
 -10  12   6      152.79      154.93     32.57 o
  -9  12   6      895.48      861.24     37.28 o
  -8  12   6     4560.36     4695.75    106.49 o
  -7  12   6     3166.66     3183.60     67.26 o
  -6  12   6        7.93       11.06     16.48 o
  -5  12   6      520.33      469.48     37.22 o
  -4  12   6     5616.44     5596.31    103.94 o
  -3  12   6     1161.18     1097.62     32.73 o
  -2  12   6     3665.56     3656.11     71.52 o
  -1  12   6     1162.70     1131.38     31.42 o
   0  12   6      294.33      295.83     29.60 o
   1  12   6     4240.49     4086.50     87.64 o
   2  12   6    12755.48    12672.89    239.29 o
   3  12   6        7.62       23.69     22.26 o
   4  12   6      721.88      667.16     37.97 o
   5  12   6      186.99      190.02     31.20 o
   6  12   6      779.44      835.54     39.55 o
   7  12   6     1319.22     1202.73     48.44 o
 -10  13   6      999.75      915.84     76.45 o
  -9  13   6     2706.14     2795.59     83.55 o
  -8  13   6     1053.08     1039.84     40.08 o
  -7  13   6     2307.67     2177.97     85.31 o
  -6  13   6     1359.72     1359.31     39.50 o
  -5  13   6       94.75      123.13     18.80 o
  -4  13   6     1668.48     1589.07     42.53 o
  -3  13   6     7305.88     7411.29    132.39 o
  -2  13   6     1795.79     1713.29     39.30 o
  -1  13   6       37.17       28.70     14.55 o
   0  13   6     3241.68     3267.42     95.49 o
   1  13   6     4660.38     4728.03    100.15 o
   2  13   6     1426.34     1309.75     45.90 o
   3  13   6     8735.55     8599.54    220.29 o
   4  13   6      385.41      404.15     33.62 o
   5  13   6       25.60       32.71     23.84 o
   6  13   6      968.62      877.37     56.45 o
   7  13   6     5384.33     5425.89    132.54 o
  -9  14   6      103.29      130.74     30.62 o
  -8  14   6     2123.14     2285.71     61.94 o
  -7  14   6      109.38       98.76     22.77 o
  -6  14   6     3143.28     3223.51     91.99 o
  -5  14   6        0.51       22.22     17.80 o
  -4  14   6       36.38       38.49     19.01 o
  -3  14   6      259.55      250.58     20.54 o
  -2  14   6        4.60       -1.86     18.87 o
  -1  14   6        5.44       24.17     17.12 o
   0  14   6      409.19      336.23     27.41 o
   1  14   6     1357.05     1444.88     57.16 o
   2  14   6    11810.82    11534.70    249.01 o
   3  14   6      129.82      165.62     29.49 o
   4  14   6      363.10      408.33     42.77 o
   5  14   6       41.38       27.71     33.13 o
   6  14   6      994.71     1049.00     83.17 o
  -9  15   6     1789.66     1967.38     66.35 o
  -8  15   6      189.41      242.90     28.03 o
  -7  15   6        3.32      -14.12     21.93 o
  -6  15   6        0.21      -12.48     19.50 o
  -5  15   6     3154.73     3207.05     74.71 o
  -4  15   6      174.19      185.85     20.85 o
  -3  15   6     1070.15     1101.40     34.73 o
  -2  15   6        0.43      -10.35     18.49 o
  -1  15   6      141.98      122.95     20.87 o
   0  15   6       80.26      120.90     22.70 o
   1  15   6     5253.71     5238.93    111.82 o
   2  15   6      121.78      132.65     30.38 o
   3  15   6     9922.08     9489.13    244.75 o
   4  15   6       30.23       17.17     28.42 o
   5  15   6      214.30      259.10     31.79 o
   6  15   6      203.75      159.41     31.65 o
  -8  16   6     2136.86     2182.92     62.28 o
  -7  16   6     1211.47     1210.97     51.43 o
  -6  16   6      640.51      759.24     48.61 o
  -5  16   6      109.91      107.04     21.36 o
  -4  16   6       64.21       74.16     19.90 o
  -3  16   6       87.65       81.43     21.72 o
  -2  16   6     1802.90     1822.02     67.85 o
  -1  16   6      493.13      481.97     29.66 o
   0  16   6       21.37       11.67     22.01 o
   1  16   6     1078.80     1154.54     47.40 o
   2  16   6     9830.13     9430.12    245.05 o
   3  16   6      235.24      187.47     34.29 o
   4  16   6     1148.17     1050.17     54.22 o
   5  16   6      105.49      125.12     30.64 o
  -8  17   6     2143.69     2231.42     65.03 o
  -7  17   6     1130.43     1113.17     43.27 o
  -6  17   6      241.01      264.60     25.72 o
  -5  17   6       12.96       15.11     20.63 o
  -4  17   6      939.89      952.82     36.28 o
  -3  17   6     3734.35     3768.47     83.95 o
  -2  17   6      605.75      567.40     31.17 o
  -1  17   6      130.05      162.06     24.76 o
   0  17   6     2905.96     3015.40     84.04 o
   1  17   6      722.29      741.39     40.81 o
   2  17   6     1265.04     1148.53     93.74 o
   3  17   6     2164.11     2176.45     95.37 o
   4  17   6       30.58       18.85     32.57 o
   5  17   6       64.23       32.19     30.63 o
  -7  18   6     2087.50     2196.62     78.90 o
  -6  18   6      638.02      635.51     35.60 o
  -5  18   6      339.54      307.77     27.95 o
  -4  18   6     4171.99     4224.78     93.32 o
  -3  18   6      703.82      697.02     34.70 o
  -2  18   6     3809.28     3871.43     93.64 o
  -1  18   6      540.52      613.57     35.40 o
   0  18   6       17.83       29.07     23.61 o
   1  18   6     6011.48     6031.43    146.79 o
   2  18   6     1778.63     1797.50     81.92 o
   3  18   6       59.56       14.44     33.34 o
   4  18   6       22.06       18.51     32.58 o
  -6  19   6      170.94      182.19     29.90 o
  -5  19   6     1519.84     1554.41     48.29 o
  -4  19   6      672.56      783.78     38.61 o
  -3  19   6     5292.98     5204.11    118.82 o
  -2  19   6      317.07      305.33     31.25 o
  -1  19   6      694.63      697.38     38.65 o
   0  19   6      457.90      451.74     38.02 o
   1  19   6       10.11       23.23     35.73 o
   2  19   6      105.50      122.51     39.03 o
   3  19   6      145.98      197.30     56.68 o
  -4  20   6     5978.15     6151.00    127.46 o
  -3  20   6      284.18      266.65     33.04 o
  -2  20   6     3947.83     4142.43    101.36 o
  -1  20   6     1226.70     1288.10     50.97 o
   0  20   6      164.58      102.26     31.41 o
   1  20   6      476.83      450.28     48.27 o
 -11   0   7       85.89      110.56     48.88 o
  -9   0   7     2022.54     1995.06     81.52 o
  -7   0   7     8056.90     7640.01    220.11 o
  -5   0   7     5592.19     5819.55    169.33 o
  -3   0   7     8016.97     7557.06    226.10 o
  -1   0   7    51762.43    51638.68   1725.80 o
   1   0   7      174.82      159.05     13.11 o
   3   0   7     1608.13     1573.21     40.36 o
   5   0   7      364.94      298.57     21.45 o
   7   0   7     6446.19     6247.20    309.01 o
 -12   1   7      613.70      630.03     51.24 o
 -11   1   7       40.19       52.26     33.38 o
 -10   1   7      496.50      505.99     31.42 o
  -9   1   7     1202.73     1196.20     58.85 o
  -8   1   7       37.56       35.00     16.43 o
  -7   1   7     3115.55     2891.26     70.73 o
  -6   1   7    13002.35    12854.83    248.71 o
  -5   1   7       86.43       68.93     14.81 o
  -4   1   7     1611.41     1514.87     40.75 o
  -3   1   7       55.18       47.63     14.73 o
  -2   1   7    29254.86    29140.59    510.76 o
  -1   1   7     2891.30     3016.32     56.56 o
   0   1   7     3840.42     3538.88     62.76 o
   1   1   7     2105.49     2169.82     58.77 o
   2   1   7      278.09      295.90     12.93 o
   3   1   7      112.17      108.79     10.60 o
   4   1   7     1804.97     1831.90     37.45 o
   5   1   7       33.48       23.41      9.82 o
   6   1   7     3546.08     3593.71     83.26 o
   7   1   7      718.17      706.16     36.02 o
   8   1   7     1027.88      975.09     64.04 o
 -12   2   7      912.96      903.78     58.22 o
 -11   2   7     1470.69     1544.83     70.72 o
 -10   2   7       27.94       37.11     21.94 o
  -9   2   7       28.75       16.99     20.02 o
  -8   2   7     2689.00     2576.33     59.59 o
  -7   2   7    11730.27    11332.44    202.87 o
  -6   2   7     2434.57     2296.23     58.01 o
  -5   2   7     3011.79     2935.27     64.85 o
  -4   2   7      340.58      350.34     19.31 o
  -3   2   7     3803.01     3951.01     69.58 o
  -2   2   7        4.42       12.52      9.34 o
  -1   2   7    21219.55    20846.62    316.79 o
   0   2   7     9551.12     9804.67    134.53 o
   1   2   7      456.52      497.05     15.07 o
   2   2   7     1819.05     1817.80     35.39 o
   3   2   7     6013.69     5874.66     94.07 o
   4   2   7     2197.73     2171.51     44.21 o
   5   2   7     1842.33     1894.71     41.69 o
   6   2   7      232.59      267.41     14.99 o
   7   2   7       36.82       64.54     35.45 o
   8   2   7     2675.13     2424.90    130.90 o
 -12   3   7     5062.96     5075.89    157.47 o
 -11   3   7      287.44      317.76     40.82 o
 -10   3   7     1331.83     1363.49     48.47 o
  -9   3   7     1392.31     1414.28     47.05 o
  -8   3   7      754.58      779.83     30.54 o
  -7   3   7     9489.88     9106.13    166.32 o
  -6   3   7     5694.14     5741.94     96.27 o
  -5   3   7      791.78      788.27     28.56 o
  -4   3   7      391.93      398.61     20.34 o
  -3   3   7     1678.73     1730.54     35.55 o
  -2   3   7     4705.21     4685.12     89.45 o
  -1   3   7     3251.41     3347.70     57.87 o
   0   3   7     6082.39     6294.10     92.46 o
   1   3   7     7521.16     7580.71    127.26 o
   2   3   7     1116.74     1188.44     24.44 o
   3   3   7      526.04      539.06     18.20 o
   4   3   7    17045.29    16664.05    271.41 o
   5   3   7     1772.75     1745.77     34.96 o
   6   3   7      726.80      759.90     25.35 o
   7   3   7     1491.51     1461.30    181.19 o
   8   3   7     1941.35     1778.73    139.32 o
 -12   4   7       27.02       69.11     46.07 o
 -11   4   7     6320.24     6484.86    187.31 o
 -10   4   7      117.73      108.63     24.62 o
  -9   4   7      947.51     1006.39     42.07 o
  -8   4   7     9084.31     9033.24    160.33 o
  -7   4   7     4237.95     4218.71     83.60 o
  -6   4   7        0.47       11.67     13.65 o
  -5   4   7      252.37      263.48     17.33 o
  -4   4   7      141.34      138.04     14.49 o
  -3   4   7     1550.98     1582.62     48.13 o
  -2   4   7      307.59      336.31     15.72 o
  -1   4   7      214.98      230.67     11.62 o
   0   4   7    13398.06    13700.68    211.27 o
   1   4   7      198.83      187.75     10.63 o
   2   4   7      230.18      232.71     11.18 o
   3   4   7     6436.72     6407.48     99.48 o
   4   4   7      305.86      277.92     13.86 o
   5   4   7     8516.71     8485.28    154.72 o
   6   4   7      380.80      419.55     27.07 o
   7   4   7     1052.85     1109.67     50.40 o
   8   4   7     3367.46     3333.55    203.55 o
 -12   5   7     4350.74     4669.26    149.28 o
 -11   5   7     1472.73     1519.38     70.58 o
 -10   5   7     3394.05     3384.59     81.81 o
  -9   5   7      199.04      183.46     23.41 o
  -8   5   7     3613.12     3646.44     76.48 o
  -7   5   7      171.09      189.06     18.67 o
  -6   5   7     1919.69     1876.95     57.23 o
  -5   5   7     1887.31     1861.33     44.03 o
  -4   5   7     2858.31     2724.08     56.84 o
  -3   5   7     3360.79     3363.02     96.83 o
  -2   5   7      459.23      400.52     19.97 o
  -1   5   7       61.60       66.44     10.85 o
   0   5   7       92.71       94.43     19.56 o
   1   5   7       19.78       27.17      6.50 o
   2   5   7      538.96      574.67     21.79 o
   3   5   7     2995.41     2985.92     55.04 o
   4   5   7    15756.14    15514.49    275.40 o
   5   5   7     1849.75     1901.97     52.19 o
   6   5   7     3746.89     3714.72     81.91 o
   7   5   7     1297.38     1314.69     57.07 o
   8   5   7     4361.33     4038.23    232.31 o
 -12   6   7      289.97      366.95     48.47 o
 -11   6   7     4939.68     5092.38    154.59 o
 -10   6   7     3509.81     3598.76     85.71 o
  -9   6   7      712.36      710.57     34.39 o
  -8   6   7       28.69       45.85     17.96 o
  -7   6   7      575.44      559.82     28.81 o
  -6   6   7     8829.55     8735.32    168.71 o
  -5   6   7       34.17       28.32     13.66 o
  -4   6   7      524.12      502.06     22.56 o
  -3   6   7     1475.63     1538.12     40.85 o
  -2   6   7     3913.33     3901.44     83.22 o
  -1   6   7      616.75      636.54     23.36 o
   0   6   7     1431.34     1368.69     30.99 o
   1   6   7     1559.54     1641.43     33.89 o
   2   6   7     5378.77     5200.21     99.90 o
   3   6   7     7102.32     7057.16    125.17 o
   4   6   7       56.75       62.60     14.42 o
   5   6   7     9858.25     9633.93    205.66 o
   6   6   7     2693.22     2777.95     69.71 o
   7   6   7     3315.15     3324.02    106.43 o
   8   6   7      284.94      286.65     67.88 o
 -11   7   7      559.61      591.38     50.71 o
 -10   7   7     3541.77     3565.44     90.47 o
  -9   7   7      250.66      250.48     26.12 o
  -8   7   7     2700.19     2735.96     62.54 o
  -7   7   7     1456.10     1406.71     40.38 o
  -6   7   7     2156.68     2135.32     46.20 o
  -5   7   7    14508.72    14358.55    224.11 o
  -4   7   7      361.89      406.52     18.33 o
  -3   7   7     2016.64     1999.26     43.75 o
  -2   7   7      960.37      962.93     27.66 o
  -1   7   7        0.93        5.34     10.80 o
   0   7   7     1244.05     1316.61     29.92 o
   1   7   7     1287.60     1355.00     38.68 o
   2   7   7     2609.64     2725.75     63.22 o
   3   7   7    10750.89    10623.71    226.17 o
   4   7   7     4161.86     4092.13     96.44 o
   5   7   7     2066.91     2122.61     71.91 o
   6   7   7     2372.85     2414.22     64.17 o
   7   7   7      167.12      180.74     26.97 o
   8   7   7     1518.58     1563.71    137.71 o
 -11   8   7      235.62      181.41     41.48 o
 -10   8   7     2402.50     2291.21     68.11 o
  -9   8   7     1114.97     1064.56     43.21 o
  -8   8   7       14.04       30.93     19.38 o
  -7   8   7     1897.44     1946.61     52.23 o
  -6   8   7     5917.15     5801.96    123.27 o
  -5   8   7     8288.43     8148.71    134.08 o
  -4   8   7       64.49       66.49     13.39 o
  -3   8   7     8272.25     8215.43    142.05 o
  -2   8   7     6149.85     6107.43    109.75 o
  -1   8   7     5421.94     5305.59     95.98 o
   0   8   7        7.45       21.69     11.57 o
   1   8   7     3158.07     3143.69     65.34 o
   2   8   7    12405.16    12753.54    252.86 o
   3   8   7     1228.95     1255.26     42.43 o
   4   8   7      400.87      413.85     25.08 o
   5   8   7        4.57       -2.36     17.59 o
   6   8   7      589.33      616.28     31.89 o
   7   8   7     1737.40     1663.66     63.14 o
   8   8   7      258.16      328.58     44.91 o
 -11   9   7      169.13      107.95     40.43 o
 -10   9   7       47.09       55.19     40.46 o
  -9   9   7      374.84      328.93     29.75 o
  -8   9   7      209.00      199.78     21.70 o
  -7   9   7       45.50       18.51     16.21 o
  -6   9   7     2433.79     2379.90     56.48 o
  -5   9   7     6334.45     6386.86    111.92 o
  -4   9   7    11026.04    10747.35    183.63 o
  -3   9   7     3313.14     3359.51     67.46 o
  -2   9   7    11071.17    11120.01    189.21 o
  -1   9   7      503.38      484.68     34.35 o
   0   9   7     7695.54     7698.87    132.84 o
   1   9   7      378.99      381.08     19.51 o
   2   9   7     2177.15     2194.15     55.98 o
   3   9   7     5661.80     5520.95    127.06 o
   4   9   7      589.00      624.07     30.88 o
   5   9   7     2336.84     2482.80     67.87 o
   6   9   7        7.07       21.83     33.11 o
   7   9   7       26.07       34.20     20.22 o
 -11  10   7      139.42      114.02     40.01 o
 -10  10   7      711.25      626.16     45.06 o
  -9  10   7      681.09      620.72     33.06 o
  -8  10   7      937.86      902.08     33.46 o
  -7  10   7       17.55        4.39     17.22 o
  -6  10   7      441.74      466.65     23.85 o
  -5  10   7     6725.55     6671.00    117.45 o
  -4  10   7      536.30      558.62     23.65 o
  -3  10   7     9356.39     9228.25    158.80 o
  -2  10   7      670.29      716.20     31.00 o
  -1  10   7     1749.64     1710.36     42.78 o
   0  10   7     4373.47     4281.56     90.72 o
   1  10   7     5387.56     5482.01    107.11 o
   2  10   7     1623.36     1620.54     48.97 o
   3  10   7      185.61      230.53     33.62 o
   4  10   7       17.56        7.62     19.70 o
   5  10   7     1487.42     1421.61     67.64 o
   6  10   7       47.86       67.61     22.30 o
   7  10   7      254.09      260.56     33.10 o
 -10  11   7       84.13       35.69     31.81 o
  -9  11   7      699.02      697.96     37.84 o
  -8  11   7      733.62      690.26     33.56 o
  -7  11   7     3059.81     2922.50     63.76 o
  -6  11   7     1014.15      956.59     31.97 o
  -5  11   7       41.25       54.34     16.31 o
  -4  11   7    16909.68    16753.28    279.34 o
  -3  11   7     1113.15     1099.36     31.94 o
  -2  11   7     4865.60     4981.53     96.79 o
  -1  11   7     2994.52     2995.82     63.85 o
   0  11   7     3855.75     3922.77     84.97 o
   1  11   7     3314.51     3522.73     77.50 o
   2  11   7     1722.89     1742.49     62.19 o
   3  11   7       27.97       43.15     22.92 o
   4  11   7     1815.18     1945.11     60.21 o
   5  11   7     2303.32     2267.06    106.19 o
   6  11   7      220.15      242.55     27.57 o
   7  11   7      791.20      893.49     44.60 o
 -10  12   7       10.27       14.24     28.15 o
  -9  12   7     2791.57     2849.18     96.76 o
  -8  12   7     3626.78     3584.01     82.42 o
  -7  12   7      231.20      225.45     22.78 o
  -6  12   7     3338.16     3383.23     70.20 o
  -5  12   7     4909.58     5162.84     98.04 o
  -4  12   7      116.24      143.00     18.19 o
  -3  12   7     7180.13     7025.25    132.42 o
  -2  12   7      480.43      438.34     29.44 o
  -1  12   7      412.59      434.12     23.57 o
   0  12   7     3989.47     4015.16     87.76 o
   1  12   7    10447.41    10414.31    200.54 o
   2  12   7      843.83      710.48     62.57 o
   3  12   7      133.66      111.82     27.29 o
   4  12   7      702.66      630.71     35.42 o
   5  12   7      442.31      414.92     32.36 o
   6  12   7       76.40       48.91     25.58 o
 -10  13   7     3430.27     3317.23    124.63 o
  -9  13   7      574.71      576.78     34.67 o
  -8  13   7     1032.23     1101.40     42.35 o
  -7  13   7     2842.49     2769.98     63.16 o
  -6  13   7      294.03      305.33     23.34 o
  -5  13   7      194.77      260.51     21.83 o
  -4  13   7     4540.77     4661.05     95.69 o
  -3  13   7      268.62      288.07     24.21 o
  -2  13   7     1204.75     1232.00     40.66 o
  -1  13   7     1867.98     1892.41     52.62 o
   0  13   7     1064.11     1074.08     37.23 o
   1  13   7     3041.47     3053.02     81.59 o
   2  13   7     5293.39     5204.13    144.45 o
   3  13   7       29.70       36.08     26.15 o
   4  13   7      178.02      197.45     28.76 o
   5  13   7      210.44      288.57     46.69 o
   6  13   7     7487.56     7599.43    176.10 o
  -9  14   7     6160.48     6310.80    145.16 o
  -8  14   7      693.07      769.84     37.68 o
  -7  14   7       57.55       60.07     21.52 o
  -6  14   7      400.23      410.32     26.40 o
  -5  14   7      203.56      197.51     23.43 o
  -4  14   7       81.86       73.59     21.59 o
  -3  14   7       46.05       47.25     17.78 o
  -2  14   7      220.14      213.39     21.90 o
  -1  14   7     3160.25     3080.46     74.68 o
   0  14   7      651.65      682.53     31.47 o
   1  14   7     3968.78     3931.72    130.01 o
   2  14   7      505.53      537.69     39.85 o
   3  14   7      745.91      744.50     50.78 o
   4  14   7      484.01      522.94     36.76 o
   5  14   7     3859.69     4056.72    107.50 o
  -9  15   7      161.10      163.83     32.45 o
  -8  15   7     1304.97     1277.26     47.17 o
  -7  15   7        3.31        2.63     25.31 o
  -6  15   7      499.70      544.57     33.16 o
  -5  15   7        3.12      -11.06     21.17 o
  -4  15   7      378.43      355.52     27.69 o
  -3  15   7        1.04      -35.15     19.15 o
  -2  15   7     3717.75     3627.14     85.49 o
  -1  15   7      104.86      105.48     22.55 o
   0  15   7        3.01       -1.94     19.85 o
   1  15   7       68.11       51.40     24.08 o
   2  15   7     4338.13     4275.25    127.05 o
   3  15   7        2.27      -45.15     33.69 o
   4  15   7      377.48      409.13     65.74 o
   5  15   7        0.39       12.96     29.19 o
  -8  16   7     1843.28     1898.54     62.27 o
  -7  16   7       21.89       -5.80     26.54 o
  -6  16   7     1184.30     1225.32     46.49 o
  -5  16   7      286.43      341.99     31.63 o
  -4  16   7      604.09      617.10     33.12 o
  -3  16   7      209.39      171.89     23.87 o
  -2  16   7       38.55       83.76     23.66 o
  -1  16   7      738.06      837.91     37.48 o
   0  16   7     1418.67     1554.01     57.48 o
   1  16   7     4162.75     4128.09    126.03 o
   2  16   7      349.65      314.43     40.39 o
   3  16   7     1191.46     1230.62     60.32 o
   4  16   7      238.86      325.42     40.02 o
  -7  17   7     2551.24     2555.79     77.41 o
  -6  17   7      145.68      163.64     25.79 o
  -5  17   7      256.23      282.90     30.35 o
  -4  17   7     3088.97     3024.95     73.90 o
  -3  17   7      397.33      416.90     32.16 o
  -2  17   7       51.06       22.74     23.77 o
  -1  17   7     1074.17     1147.33     44.69 o
   0  17   7      846.16      852.60     47.52 o
   1  17   7     2956.66     2866.94    100.02 o
   2  17   7     4729.00     4769.29    142.59 o
   3  17   7      127.96      144.84     37.08 o
  -6  18   7      153.66      177.95     32.73 o
  -5  18   7     1255.89     1211.69     46.46 o
  -4  18   7      426.46      453.60     34.75 o
  -3  18   7     4126.71     4343.85    103.73 o
  -2  18   7       20.91       38.85     25.79 o
  -1  18   7      782.14      826.84     39.92 o
   0  18   7     2689.31     2774.86     85.07 o
   1  18   7     2530.57     2674.25     98.07 o
   2  18   7      136.39      108.60     36.56 o
  -5  19   7       58.10       73.95     27.44 o
  -4  19   7     6982.56     7047.59    153.38 o
  -3  19   7      961.51     1015.08     65.02 o
  -2  19   7     2588.81     2520.65     78.62 o
  -1  19   7     1010.97     1020.66     52.00 o
   0  19   7     2478.08     2262.02     91.83 o
   1  19   7     1174.37     1144.72     65.87 o
  -2  20   7      517.39      572.71     66.32 o
 -12   0   8      669.69      713.38     78.99 o
 -10   0   8     3889.35     3819.57    132.89 o
  -8   0   8       29.83       39.01     28.48 o
  -6   0   8       65.49       57.90     24.56 o
  -4   0   8      763.95      720.26     37.77 o
  -2   0   8    19342.92    18804.61    449.87 o
   0   0   8     1600.88     1624.84     55.40 o
   2   0   8    11917.76    11474.71    281.54 o
   4   0   8      472.03      526.53     48.53 o
   6   0   8     5108.04     4848.13    373.05 o
   8   0   8      311.70      199.03     45.15 o
 -12   1   8     1032.16      946.91     62.11 o
 -11   1   8      255.62      262.25     31.22 o
 -10   1   8       43.91       50.36     24.48 o
  -9   1   8      602.04      595.84     32.75 o
  -8   1   8        5.44        2.57     18.43 o
  -7   1   8     1241.35     1281.48     42.58 o
  -6   1   8      373.88      418.01     24.78 o
  -5   1   8       76.26       63.63     15.86 o
  -4   1   8     4128.42     3918.73     94.59 o
  -3   1   8    11763.99    11910.85    283.46 o
  -2   1   8      720.77      759.10     35.11 o
  -1   1   8    12487.96    12687.02    184.78 o
   0   1   8      328.41      372.42     12.93 o
   1   1   8     1890.29     1829.52     47.25 o
   2   1   8        8.36       -8.89     11.77 o
   3   1   8    13370.24    13065.51    234.31 o
   4   1   8     2060.04     2076.60     53.59 o
   5   1   8      976.82      987.80     33.54 o
   6   1   8      124.84      110.91     33.60 o
   7   1   8        7.07        9.42     29.31 o
   8   1   8        1.70       28.05     37.77 o
 -12   2   8     1465.00     1597.34     77.31 o
 -11   2   8     1758.91     1712.41     58.00 o
 -10   2   8      307.98      286.18     29.21 o
  -9   2   8      787.90      731.84     35.67 o
  -8   2   8     1986.13     2010.14     52.50 o
  -7   2   8      846.68      874.02     39.83 o
  -6   2   8      813.85      740.52     29.81 o
  -5   2   8     5571.54     5485.47    112.43 o
  -4   2   8      374.39      406.55     18.02 o
  -3   2   8    13350.55    13410.52    232.24 o
  -2   2   8    13563.57    13722.99    245.84 o
  -1   2   8      297.10      341.31     15.20 o
   0   2   8      980.61     1024.54     23.82 o
   1   2   8      199.65      200.80     14.55 o
   2   2   8     9586.31     9418.31    159.43 o
   3   2   8     3875.27     3919.04     96.78 o
   4   2   8     5714.86     5566.88    122.29 o
   5   2   8     5200.07     5250.99    130.37 o
   6   2   8       95.68      107.79     15.59 o
   7   2   8        9.42       11.05     34.38 o
   8   2   8     4489.71     4151.72    338.06 o
 -12   3   8     1833.43     1866.43     83.33 o
 -11   3   8     1209.75     1288.72     56.77 o
 -10   3   8       25.83      -28.14     22.38 o
  -9   3   8     2876.85     2822.92     74.40 o
  -8   3   8      892.70      935.39     34.89 o
  -7   3   8    10417.64    10013.94    176.25 o
  -6   3   8      252.64      278.90     21.49 o
  -5   3   8      329.19      316.17     27.03 o
  -4   3   8    14488.47    13805.79    295.75 o
  -3   3   8     9966.44     9935.07    169.61 o
  -2   3   8      259.31      226.28     18.44 o
  -1   3   8     1067.95     1030.24     26.75 o
   0   3   8     4129.87     4196.61     66.95 o
   1   3   8      210.09      204.89     14.51 o
   2   3   8       53.84       78.38     14.26 o
   3   3   8     9318.76     9389.65    191.89 o
   4   3   8    10661.22    10495.26    210.71 o
   5   3   8       10.76       31.14     13.23 o
   6   3   8       79.67       88.98     17.40 o
   7   3   8     2291.50     2154.25    133.31 o
 -12   4   8     3678.36     3980.59    132.79 o
 -11   4   8      495.90      547.97     42.96 o
 -10   4   8     2988.09     2942.31    104.84 o
  -9   4   8     1300.82     1352.04     48.87 o
  -8   4   8    14783.38    14370.21    255.35 o
  -7   4   8       95.21       97.22     21.80 o
  -6   4   8     4973.01     4897.52    109.36 o
  -5   4   8     1724.55     1790.58     46.78 o
  -4   4   8       91.77      108.50     17.10 o
  -3   4   8     7025.35     7016.43    134.78 o
  -2   4   8     4083.21     4241.66     83.18 o
  -1   4   8      254.22      299.84     19.86 o
   0   4   8     3639.98     3676.62     85.99 o
   1   4   8     1505.40     1535.89     40.32 o
   2   4   8      133.59      154.07     17.80 o
   3   4   8      275.91      302.98     17.18 o
   4   4   8     2544.84     2464.19     52.76 o
   5   4   8     1711.30     1731.90     46.46 o
   6   4   8     1030.95     1005.74     39.30 o
   7   4   8      755.48      712.04     46.12 o
 -11   5   8     3150.14     3189.04    112.99 o
 -10   5   8       18.95       39.01     30.64 o
  -9   5   8     5248.64     5128.66    116.92 o
  -8   5   8      850.87      822.95     33.79 o
  -7   5   8    11716.28    11036.20    211.15 o
  -6   5   8     1585.59     1608.40     52.75 o
  -5   5   8        2.65       -3.52     14.10 o
  -4   5   8     4121.00     4278.13     82.35 o
  -3   5   8      240.18      239.71     17.45 o
  -2   5   8       36.02       34.71     14.17 o
  -1   5   8     1101.26     1111.83     34.06 o
   0   5   8      160.83      159.47     22.37 o
   1   5   8     2229.34     2103.30     54.56 o
   2   5   8     2173.46     2097.63     54.66 o
   3   5   8     2158.65     2242.04     59.91 o
   4   5   8     2384.50     2391.59     59.50 o
   5   5   8     2749.22     2689.90     65.03 o
   6   5   8      118.94      103.92     22.65 o
   7   5   8     6123.43     6035.79    293.37 o
 -11   6   8      578.92      590.13     51.32 o
 -10   6   8     2566.58     2625.07     74.49 o
  -9   6   8      362.56      355.61     30.05 o
  -8   6   8     7150.09     7161.43    137.17 o
  -7   6   8     3817.57     3715.57     81.63 o
  -6   6   8     1760.72     1656.88     52.17 o
  -5   6   8     4944.07     4809.71     95.42 o
  -4   6   8      372.88      422.39     21.77 o
  -3   6   8      602.34      640.64     25.32 o
  -2   6   8     1841.03     1853.12     48.39 o
  -1   6   8     6025.42     6045.38    117.92 o
   0   6   8      875.46      885.71     37.04 o
   1   6   8     3348.72     3313.05     87.36 o
   2   6   8      482.96      519.93     26.58 o
   3   6   8      302.76      318.13     21.79 o
   4   6   8     1839.76     1770.51     49.87 o
   5   6   8        6.56        8.39     16.84 o
   6   6   8     1369.15     1447.04     45.43 o
   7   6   8     3250.41     3515.62    133.04 o
 -11   7   8     1932.82     1915.76     84.56 o
 -10   7   8      176.14      175.61     29.49 o
  -9   7   8     2418.50     2296.50     66.88 o
  -8   7   8        5.55       -0.58     19.26 o
  -7   7   8     4764.46     4550.15     99.17 o
  -6   7   8    12901.61    12788.80    225.94 o
  -5   7   8     4687.43     4702.25     93.92 o
  -4   7   8     2539.98     2568.38     65.96 o
  -3   7   8     1080.38     1030.97     32.75 o
  -2   7   8     6783.10     6719.53    135.65 o
  -1   7   8     1487.06     1511.99     46.18 o
   0   7   8       39.45       66.50     22.25 o
   1   7   8     1252.76     1327.89     40.12 o
   2   7   8     8572.06     8685.26    179.63 o
   3   7   8     1869.85     1818.42     51.24 o
   4   7   8       98.51      109.26     19.63 o
   5   7   8     2053.13     2074.25     60.54 o
   6   7   8     2384.02     2459.08     66.69 o
   7   7   8     3738.80     3736.70    141.08 o
 -11   8   8      126.78      130.42     41.41 o
 -10   8   8      964.53      900.39     43.10 o
  -9   8   8     1009.92     1046.03     66.04 o
  -8   8   8      224.53      221.93     23.95 o
  -7   8   8     1549.25     1469.85     44.64 o
  -6   8   8     3014.22     2963.24     68.00 o
  -5   8   8     3363.75     3338.40     66.50 o
  -4   8   8     4229.54     4222.32     81.43 o
  -3   8   8        2.26        5.43     12.61 o
  -2   8   8     1944.82     1925.96     46.54 o
  -1   8   8     3235.94     3244.57     79.49 o
   0   8   8     5797.78     5929.19    146.23 o
   1   8   8     4308.12     4447.95    113.67 o
   2   8   8     1663.39     1706.33     56.09 o
   3   8   8     1661.67     1605.68     48.91 o
   4   8   8      706.61      735.59     43.88 o
   5   8   8       85.32       97.05     21.39 o
   6   8   8      720.92      693.68     44.04 o
   7   8   8     2462.63     2499.11    182.45 o
 -11   9   8        5.55       10.73     38.15 o
 -10   9   8      178.49      130.21     29.63 o
  -9   9   8      859.05      879.95     42.12 o
  -8   9   8      186.37      221.41     25.04 o
  -7   9   8     1561.93     1445.61     44.80 o
  -6   9   8     6187.34     5908.82    106.73 o
  -5   9   8     3110.48     3108.07     63.74 o
  -4   9   8      112.69      110.75     15.81 o
  -3   9   8     1307.48     1258.58     37.49 o
  -2   9   8     1419.76     1467.06     52.86 o
  -1   9   8     7855.94     7521.47    166.35 o
   0   9   8      180.49      220.40     19.11 o
   1   9   8    11764.04    11618.47    269.18 o
   2   9   8     7698.47     7677.07    183.92 o
   3   9   8     1015.57     1038.49     67.06 o
   4   9   8      356.27      368.55     26.67 o
   5   9   8      146.24      155.49     36.34 o
   6   9   8     2501.29     2488.77     70.41 o
 -10  10   8       37.65       21.81     26.94 o
  -9  10   8      866.90      943.76     57.75 o
  -8  10   8     1686.76     1686.76     72.15 o
  -7  10   8      662.88      625.24     28.47 o
  -6  10   8      370.48      367.81     23.11 o
  -5  10   8      239.28      254.58     20.60 o
  -4  10   8     3088.10     2980.96     63.17 o
  -3  10   8      916.95      948.39     32.81 o
  -2  10   8     1721.23     1700.47     49.19 o
  -1  10   8     5622.19     5599.24    129.25 o
   0  10   8    13979.32    14323.68    268.65 o
   1  10   8      410.49      379.61     26.14 o
   2  10   8     2766.99     2961.97     90.70 o
   3  10   8        8.14       44.23     21.78 o
   4  10   8      284.30      231.20     30.49 o
   5  10   8      806.18      843.49     38.71 o
   6  10   8      261.50      250.88     27.90 o
 -10  11   8      201.73      212.18     37.90 o
  -9  11   8       34.71       69.76     27.21 o
  -8  11   8      820.35      895.16     38.43 o
  -7  11   8      351.60      362.78     25.49 o
  -6  11   8       21.17       34.40     17.78 o
  -5  11   8     4451.17     4443.00     87.46 o
  -4  11   8     5292.89     5244.07    104.56 o
  -3  11   8      862.62      882.35     35.46 o
  -2  11   8      835.54      878.01     47.94 o
  -1  11   8     5230.76     5252.51    124.32 o
   0  11   8     1311.97     1348.19     57.13 o
   1  11   8     8988.14     9111.84    231.66 o
   2  11   8       24.50       27.84     26.47 o
   3  11   8        9.77        8.44     23.01 o
   4  11   8     4898.42     4842.41    133.39 o
   5  11   8     1447.03     1460.70     53.29 o
   6  11   8       12.91      -38.02     24.57 o
 -10  12   8     1671.49     1733.20     89.15 o
  -9  12   8      534.45      494.68     33.48 o
  -8  12   8       28.68       28.39     22.88 o
  -7  12   8       45.50       64.75     20.35 o
  -6  12   8      813.04      781.12     34.88 o
  -5  12   8     2482.87     2570.10     63.18 o
  -4  12   8     2698.83     2667.40     64.04 o
  -3  12   8     6970.13     6836.95    143.23 o
  -2  12   8      580.74      602.14     33.67 o
  -1  12   8     1285.52     1246.98     41.61 o
   0  12   8     9494.98     9703.89    188.71 o
   1  12   8       15.67        6.28     26.42 o
   2  12   8     1843.84     1704.03     66.18 o
   3  12   8     1967.79     2071.46     73.98 o
   4  12   8     1289.71     1322.57     51.00 o
   5  12   8     2907.19     3014.82     86.21 o
  -9  13   8     2984.29     2887.95     78.78 o
  -8  13   8      998.72     1062.74     46.04 o
  -7  13   8     1116.43     1090.70     40.93 o
  -6  13   8     1183.87     1205.53     43.00 o
  -5  13   8     3777.31     3837.01     84.58 o
  -4  13   8     4348.87     4374.46     92.61 o
  -3  13   8      282.68      287.32     27.00 o
  -2  13   8     1057.66     1082.36     39.95 o
  -1  13   8      555.85      577.82     30.01 o
   0  13   8       71.59       66.18     23.86 o
   1  13   8     2261.31     2171.34     77.64 o
   2  13   8      447.89      472.24     50.99 o
   3  13   8      168.42      220.71     33.10 o
   4  13   8     2219.89     2441.75     75.37 o
   5  13   8     5216.84     5352.09    133.10 o
  -8  14   8     1534.18     1636.86     56.83 o
  -7  14   8      642.36      639.28     38.01 o
  -6  14   8     2644.43     2689.07     95.91 o
  -5  14   8      479.01      527.12     31.12 o
  -4  14   8      924.63     1004.23     42.47 o
  -3  14   8     1387.98     1447.81     55.12 o
  -2  14   8     2190.48     2215.56     78.77 o
  -1  14   8      411.58      387.18     28.39 o
   0  14   8      494.74      510.86     33.59 o
   1  14   8       49.37       25.23     34.03 o
   2  14   8      318.34      388.14     51.47 o
   3  14   8      395.08      423.93     46.49 o
   4  14   8      561.20      583.31     40.37 o
  -8  15   8        3.53      -14.84     30.76 o
  -7  15   8      662.16      609.53     36.72 o
  -6  15   8       47.59       47.88     25.20 o
  -5  15   8     4173.60     4316.11    104.07 o
  -4  15   8      159.36      166.80     28.57 o
  -3  15   8      218.74      195.93     26.28 o
  -2  15   8       29.77       29.70     22.44 o
  -1  15   8       88.61      125.95     24.40 o
   0  15   8      129.30      109.91     32.01 o
   1  15   8      441.05      335.42     50.41 o
   2  15   8       94.11       27.53     31.45 o
   3  15   8      283.55      376.22     40.46 o
   4  15   8       78.33      111.42     30.89 o
  -7  16   8       41.20       19.16     29.37 o
  -6  16   8     3044.63     3099.86     86.14 o
  -5  16   8     2082.36     2263.32    105.77 o
  -4  16   8     2375.03     2349.87     92.27 o
  -3  16   8     2396.58     2305.74     65.70 o
  -2  16   8     1052.76     1168.03     45.23 o
  -1  16   8      176.66      209.98     34.12 o
   0  16   8     1512.06     1556.88     69.27 o
   1  16   8      156.69      139.77     36.79 o
   2  16   8       49.62       58.68     34.08 o
   3  16   8      859.61      904.45     55.65 o
  -6  17   8      534.52      540.67     40.77 o
  -5  17   8     6072.54     6125.62    136.76 o
  -4  17   8     5668.44     5727.15    128.20 o
  -3  17   8        9.95       -1.15     24.94 o
  -2  17   8      225.76      213.39     29.35 o
  -1  17   8      195.24      166.18     33.20 o
   0  17   8      110.77      102.39     38.21 o
   1  17   8     1400.79     1451.09     69.06 o
   2  17   8       48.39       25.00     36.63 o
  -5  18   8     1221.25     1196.01     50.91 o
  -4  18   8     3453.40     3559.24     91.51 o
  -3  18   8     1720.92     1727.72     58.73 o
  -2  18   8      156.48      188.24     38.85 o
  -1  18   8      186.20      249.38     54.18 o
   0  18   8     7304.26     7541.30    210.37 o
   1  18   8       44.84       73.60     38.05 o
 -11   0   9      162.22      132.79     61.14 o
  -9   0   9      932.88      907.00     56.70 o
  -7   0   9     1194.68     1193.77     59.80 o
  -5   0   9     2324.36     2140.98     90.14 o
  -3   0   9     9773.28     9779.93    300.71 o
  -1   0   9      961.21      979.18     93.67 o
   1   0   9    10075.90    10925.76    328.36 o
   3   0   9    11257.06    11318.13    340.65 o
   5   0   9       85.60       48.91     25.90 o
   7   0   9     2621.30     2671.26    184.43 o
 -11   1   9      863.13      904.71     44.63 o
 -10   1   9        6.44        4.31     23.44 o
  -9   1   9      192.84      150.97     23.35 o
  -8   1   9     2141.52     2078.38     60.43 o
  -7   1   9       48.83       66.99     20.49 o
  -6   1   9     4406.60     4305.95    143.58 o
  -5   1   9      488.23      519.25     31.36 o
  -4   1   9     2430.42     2480.11     62.15 o
  -3   1   9      204.29      211.19     22.51 o
  -2   1   9     5294.18     5321.34     98.11 o
  -1   1   9     1245.16     1284.02     43.43 o
   0   1   9      672.40      783.90     31.28 o
   1   1   9      245.06      244.47     21.54 o
   2   1   9    18470.77    18607.70    386.00 o
   3   1   9      882.60      797.57     33.33 o
   4   1   9      379.80      371.23     24.76 o
   5   1   9      418.27      449.91     25.59 o
   6   1   9     1141.60     1070.80     70.89 o
   7   1   9      664.20      626.51     39.59 o
 -11   2   9       16.14       20.19     27.19 o
 -10   2   9     1321.03     1222.03     47.87 o
  -9   2   9     4349.46     4461.18     95.47 o
  -8   2   9     1979.41     1882.21     51.87 o
  -7   2   9      731.33      685.30     33.00 o
  -6   2   9      147.48      203.02     22.07 o
  -5   2   9       22.73       21.50     17.42 o
  -4   2   9      833.99      832.70     27.00 o
  -3   2   9    11308.15    11273.68    215.64 o
  -2   2   9      280.31      295.05     21.17 o
  -1   2   9       35.78       14.67     15.49 o
   0   2   9     1070.73     1056.99     37.63 o
   1   2   9     5097.41     5170.03    118.27 o
   2   2   9      601.65      500.77     27.81 o
   3   2   9     6861.75     6920.25    174.64 o
   4   2   9     5591.71     5596.32    121.28 o
   5   2   9       19.88       42.60     17.53 o
   6   2   9     1025.49     1078.40     47.03 o
   7   2   9     5090.83     5039.84    222.66 o
 -11   3   9     1922.96     1875.61     67.23 o
 -10   3   9      661.22      671.40     41.37 o
  -9   3   9      464.28      462.51     35.68 o
  -8   3   9     3667.49     3605.70     80.42 o
  -7   3   9      211.22      210.20     21.74 o
  -6   3   9     1330.97     1296.96     75.46 o
  -5   3   9     3184.51     3142.18     91.82 o
  -4   3   9     7037.16     7174.71    153.58 o
  -3   3   9      704.25      690.35     26.31 o
  -2   3   9     2712.63     2693.79     61.65 o
  -1   3   9     2117.40     1887.66     61.09 o
   0   3   9      660.98      622.63     28.45 o
   1   3   9      649.23      654.71     29.85 o
   2   3   9     6804.85     6833.23    144.83 o
   3   3   9     4304.98     4317.71     97.66 o
   4   3   9       17.25       23.68     18.18 o
   5   3   9     1052.06     1085.95     34.17 o
   6   3   9     2242.15     2058.35    141.85 o
 -11   4   9      645.32      664.32     40.78 o
 -10   4   9      274.15      283.03     31.03 o
  -9   4   9     5907.76     6047.13    133.21 o
  -8   4   9      716.88      734.85     33.33 o
  -7   4   9     6953.01     6749.47    140.66 o
  -6   4   9       69.19       49.48     17.98 o
  -5   4   9     3499.15     3573.28     75.29 o
  -4   4   9     1948.29     1933.57     63.20 o
  -3   4   9     5392.82     5288.92    124.19 o
  -2   4   9      828.12      890.08     30.01 o
  -1   4   9     1809.60     1812.46     69.89 o
   0   4   9     3400.06     3324.02     92.12 o
   1   4   9       89.07       84.47     18.27 o
   2   4   9      102.44      104.43     19.42 o
   3   4   9        3.55       -1.45     15.02 o
   4   4   9     1933.30     2022.19     50.01 o
   5   4   9      113.15      101.69     18.30 o
   6   4   9      321.81      286.50     33.69 o
 -11   5   9        8.62      -29.48     30.41 o
 -10   5   9     1598.81     1640.51     58.47 o
  -9   5   9      378.64      358.69     31.13 o
  -8   5   9     8796.33     8659.04    162.01 o
  -7   5   9     1330.95     1320.22     49.47 o
  -6   5   9     5270.95     5177.63    142.33 o
  -5   5   9     2126.25     2204.64     54.12 o
  -4   5   9     4852.99     4769.78     98.03 o
  -3   5   9        4.09       20.35     16.93 o
  -2   5   9        0.42       -2.87     17.06 o
  -1   5   9      907.36      921.13     83.69 o
   0   5   9     2700.58     2719.15     81.43 o
   1   5   9     2447.57     2523.47     64.28 o
   2   5   9      139.58      139.82     19.29 o
   3   5   9     2471.54     2551.14     70.31 o
   4   5   9      509.78      586.71     30.84 o
   5   5   9      381.39      417.54     24.65 o
   6   5   9     1229.70     1283.33     49.20 o
 -11   6   9      269.72      286.93     38.31 o
 -10   6   9     2209.41     2329.20     71.14 o
  -9   6   9      867.17      930.68     48.34 o
  -8   6   9      225.34      233.22     25.38 o
  -7   6   9     3423.58     3456.56     89.70 o
  -6   6   9      954.31     1038.45     36.38 o
  -5   6   9     4747.87     4865.40     98.01 o
  -4   6   9     1187.63     1213.88     38.68 o
  -3   6   9     3573.67     3542.87     81.39 o
  -2   6   9     9508.15     9304.07    234.80 o
  -1   6   9      739.11      656.24     46.52 o
   0   6   9      132.37      148.73     22.55 o
   1   6   9     1105.57     1017.30     45.15 o
   2   6   9       29.78       29.81     18.25 o
   3   6   9       78.86       73.17     19.40 o
   4   6   9      134.64      112.79     20.83 o
   5   6   9      313.10      310.42     27.10 o
   6   6   9     3915.50     3908.87    122.35 o
 -11   7   9     1975.14     1920.47     74.51 o
 -10   7   9     1689.30     1780.34     65.20 o
  -9   7   9     3082.60     2887.60    104.69 o
  -8   7   9     4589.22     4390.93    121.80 o
  -7   7   9     3721.01     3659.02     80.91 o
  -6   7   9     2420.92     2376.09     58.78 o
  -5   7   9       31.98       43.76     18.16 o
  -4   7   9     3038.38     3062.96     85.69 o
  -3   7   9     3679.59     3585.37     82.70 o
  -2   7   9     2478.55     2481.60     80.21 o
  -1   7   9     7631.26     7548.14    194.09 o
   0   7   9      330.28      370.27     34.70 o
   1   7   9     3445.48     3366.04    102.64 o
   2   7   9      910.34      900.63     36.04 o
   3   7   9      152.67      151.06     22.25 o
   4   7   9      914.80      922.51     45.67 o
   5   7   9     5890.13     5754.30    126.39 o
   6   7   9      570.73      614.69     37.36 o
 -10   8   9     4630.86     4520.59    114.96 o
  -9   8   9      604.63      615.85     53.42 o
  -8   8   9        3.51       -7.09     21.16 o
  -7   8   9      805.27      775.61     34.02 o
  -6   8   9      318.04      316.07     25.78 o
  -5   8   9      332.53      321.18     24.75 o
  -4   8   9     1507.24     1548.63     49.46 o
  -3   8   9     1493.49     1314.39     60.65 o
  -2   8   9     8386.03     8167.63    210.55 o
  -1   8   9     4134.03     4285.31    121.33 o
   0   8   9      147.72      146.18     26.18 o
   1   8   9     2050.37     2155.89     71.67 o
   2   8   9      374.97      366.74     28.13 o
   3   8   9     3433.97     3488.14     89.43 o
   4   8   9       22.17       28.55     20.62 o
   5   8   9     1944.76     1868.11     68.05 o
   6   8   9     7930.46     8055.75    212.06 o
 -10   9   9        3.71      -26.69     27.58 o
  -9   9   9     1808.77     1744.45     59.88 o
  -8   9   9      324.52      407.36     42.10 o
  -7   9   9      319.64      318.66     26.63 o
  -6   9   9      145.14      115.96     21.14 o
  -5   9   9     1306.50     1294.94     45.50 o
  -4   9   9        9.21       -8.22     19.27 o
  -3   9   9      426.38      426.79     31.38 o
  -2   9   9     4119.77     4081.63    118.65 o
  -1   9   9      754.63      694.72     40.62 o
   0   9   9     6922.92     7288.76    189.69 o
   1   9   9     1639.15     1561.10     59.98 o
   2   9   9     2219.65     2255.76     67.01 o
   3   9   9      649.71      607.53     34.11 o
   4   9   9     4375.82     4283.64    106.35 o
   5   9   9     1399.04     1481.46     52.97 o
 -10  10   9      280.97      265.90     34.98 o
  -9  10   9      299.59      313.35     32.77 o
  -8  10   9      143.16      135.18     25.45 o
  -7  10   9       83.89       89.33     25.20 o
  -6  10   9       16.52       10.86     22.05 o
  -5  10   9        9.62       17.42     19.63 o
  -4  10   9      473.66      490.60     31.87 o
  -3  10   9       35.78       27.46     22.64 o
  -2  10   9      887.05      881.03     39.05 o
  -1  10   9     8931.85     8708.07    224.63 o
   0  10   9      967.00      950.25     80.05 o
   1  10   9     3480.94     3412.65    102.66 o
   2  10   9       19.50        8.80     24.82 o
   3  10   9     3283.03     3332.92     89.52 o
   4  10   9      794.90      834.41     40.20 o
   5  10   9     3437.30     3616.26     95.83 o
  -9  11   9      117.58      116.96     32.73 o
  -8  11   9       91.84       88.50     27.19 o
  -7  11   9     1683.04     1719.52     56.29 o
  -6  11   9      804.03      861.13     39.50 o
  -5  11   9      986.42     1101.19     40.00 o
  -4  11   9       12.24       59.03     22.77 o
  -3  11   9       13.40       18.49     26.06 o
  -2  11   9     2416.14     2484.75     72.05 o
  -1  11   9       13.08       72.63     23.21 o
   0  11   9     7701.77     7834.96    205.45 o
   1  11   9     1051.57     1159.06     53.18 o
   2  11   9     1432.67     1418.23     59.77 o
   3  11   9     2488.57     2599.61     76.18 o
   4  11   9     5541.61     5641.83    136.07 o
   5  11   9      290.28      289.18     32.22 o
  -9  12   9       13.89       12.35     31.89 o
  -8  12   9      130.45      165.00     33.14 o
  -7  12   9     1642.60     1626.72     50.36 o
  -6  12   9      325.78      354.48     28.66 o
  -5  12   9     2941.84     2779.16    101.96 o
  -4  12   9     1453.41     1464.59     55.90 o
  -3  12   9      111.50       92.05     25.62 o
  -2  12   9      908.23      899.33     52.24 o
  -1  12   9     4530.23     4468.38    111.55 o
   0  12   9     1572.15     1521.11     69.89 o
   1  12   9     1123.36     1110.96     74.93 o
   2  12   9      520.62      449.92     43.14 o
   3  12   9      172.84      203.50     31.95 o
   4  12   9     2229.69     2270.80     72.56 o
  -8  13   9       33.40       19.09     27.95 o
  -7  13   9      407.61      429.42     32.43 o
  -6  13   9     8456.29     8643.24    210.03 o
  -5  13   9      528.05      556.43     35.85 o
  -4  13   9      263.24      307.04     33.42 o
  -3  13   9      793.33      862.43     54.34 o
  -2  13   9      221.45      217.26     25.59 o
  -1  13   9      155.44      212.00     32.78 o
   0  13   9     2971.94     2978.27    132.90 o
   1  13   9      355.70      358.39     56.78 o
   2  13   9      600.70      735.72     64.63 o
   3  13   9     1742.06     1687.91     62.43 o
  -8  14   9        2.07      -12.57     28.15 o
  -7  14   9     4859.14     5078.20    120.98 o
  -6  14   9      269.95      274.40     33.52 o
  -5  14   9     6999.30     6685.86    162.17 o
  -4  14   9      686.69      646.68     42.64 o
  -3  14   9      117.39      117.37     30.57 o
  -2  14   9        4.00      -19.05     21.94 o
  -1  14   9     1123.86     1096.39     57.43 o
   0  14   9      231.96      213.70     35.93 o
   1  14   9      110.28      102.74     32.41 o
   2  14   9        0.51       -7.88     31.08 o
   3  14   9      139.01      153.74     32.80 o
  -7  15   9        0.12       12.94     30.39 o
  -6  15   9    10151.79    10394.09    217.15 o
  -5  15   9       62.79       75.43     45.67 o
  -4  15   9      695.35      708.92     44.29 o
  -3  15   9      147.16      103.45     25.08 o
  -2  15   9       19.70       20.55     27.53 o
  -1  15   9      165.29      121.07     36.22 o
   0  15   9      811.23      730.13     50.90 o
   1  15   9        3.00      -20.70     32.78 o
   2  15   9     2293.62     2275.55     87.54 o
  -6  16   9     1218.70     1246.15     59.72 o
  -5  16   9     3981.01     3893.16    110.48 o
  -4  16   9      847.60      861.59     50.62 o
  -3  16   9       11.11       26.11     25.77 o
  -2  16   9      607.64      609.78     55.24 o
  -1  16   9     1927.47     1876.07     84.90 o
   0  16   9      781.05      778.88     53.45 o
   1  16   9      414.08      530.62     62.01 o
  -4  17   9      376.28      385.61     35.39 o
  -3  17   9      221.55      219.07     36.01 o
  -2  17   9      867.59      764.72     51.68 o
  -1  17   9      775.15      801.83     73.57 o
   0  17   9     2840.29     2970.75    107.29 o
 -10   0  10     2503.47     2748.73    119.65 o
  -8   0  10      367.28      340.97     42.09 o
  -6   0  10     1787.56     1682.45     74.76 o
  -4   0  10     2631.96     2637.88    103.61 o
  -2   0  10     1214.16     1204.76     58.47 o
   0   0  10     6054.48     6006.55    191.92 o
   2   0  10    10937.50    10696.68    325.60 o
   4   0  10     1727.75     1782.11     78.37 o
 -11   1  10     1367.61     1369.31     66.07 o
 -10   1  10      837.77      941.61     45.21 o
  -9   1  10     2992.93     2959.86     72.55 o
  -8   1  10     2057.10     1971.70     60.71 o
  -7   1  10     2609.45     2447.13    103.09 o
  -6   1  10       96.40       71.16     21.21 o
  -5   1  10      501.88      495.81     29.56 o
  -4   1  10      253.41      288.18     20.48 o
  -3   1  10       91.48       93.11     20.68 o
  -2   1  10      601.37      608.96     28.85 o
  -1   1  10       73.75       57.30     24.49 o
   0   1  10     1194.68     1183.83     42.81 o
   1   1  10    16228.75    15844.81    332.09 o
   2   1  10       42.49        6.62     20.30 o
   3   1  10     2027.61     2130.23     65.88 o
   4   1  10       36.96       24.37     20.44 o
   5   1  10     3715.00     3667.79     93.11 o
 -11   2  10      834.82      895.69     54.49 o
 -10   2  10     2381.60     2465.98     74.22 o
  -9   2  10     1469.08     1577.62     50.33 o
  -8   2  10      515.70      514.20     30.21 o
  -7   2  10     1041.14      959.94     40.62 o
  -6   2  10       46.46       49.97     21.11 o
  -5   2  10     1534.84     1523.65     48.17 o
  -4   2  10     5294.04     5177.65    124.12 o
  -3   2  10      605.27      638.98     45.99 o
  -2   2  10       54.54       58.91     18.23 o
  -1   2  10     5880.63     6128.05    138.09 o
   0   2  10     5538.95     5500.85    126.24 o
   1   2  10     1403.74     1467.19     61.81 o
   2   2  10     5789.21     5735.34    132.09 o
   3   2  10       18.52       37.46     20.64 o
   4   2  10      186.99      202.18     37.46 o
   5   2  10       56.96       99.54     24.15 o
 -11   3  10       75.24       50.24     30.38 o
 -10   3  10      777.15      832.53     43.51 o
  -9   3  10     4895.93     4758.37    135.67 o
  -8   3  10     5417.02     5375.35    126.27 o
  -7   3  10      594.25      588.29     41.40 o
  -6   3  10       52.03       61.63     21.82 o
  -5   3  10     5471.70     5530.13    133.11 o
  -4   3  10     1065.47     1047.56     42.69 o
  -3   3  10     7226.44     6741.28    216.52 o
  -2   3  10      841.17      801.39     37.73 o
  -1   3  10        9.61       -4.57     19.51 o
   0   3  10     6949.26     6999.22    156.00 o
   1   3  10     4487.83     4574.39    108.91 o
   2   3  10        8.50       22.08     20.48 o
   3   3  10      146.43      144.72     36.17 o
   4   3  10       41.17       66.51     19.22 o
   5   3  10      100.88       82.75     22.26 o
 -10   4  10     1524.38     1451.22     55.01 o
  -9   4  10      743.55      788.74     40.86 o
  -8   4  10     2086.11     2069.73     75.61 o
  -7   4  10      429.91      428.35     27.99 o
  -6   4  10     2745.07     2626.83     63.88 o
  -5   4  10     1257.25     1278.75     51.23 o
  -4   4  10     9335.08     9034.85    232.61 o
  -3   4  10        9.38       -5.89     29.82 o
  -2   4  10      704.27      741.25     50.33 o
  -1   4  10     4534.70     4481.34    135.58 o
   0   4  10      311.56      367.36     37.41 o
   1   4  10      918.53      944.44     55.08 o
   2   4  10      194.53      186.18     24.46 o
   3   4  10      103.98      158.18     20.63 o
   4   4  10     1854.15     1934.44     55.35 o
   5   4  10      575.12      685.18     42.51 o
 -10   5  10      285.96      296.47     33.72 o
  -9   5  10     1910.04     1741.49     66.32 o
  -8   5  10      856.12      913.91     37.98 o
  -7   5  10     2757.22     2700.76     66.30 o
  -6   5  10     2284.85     2240.21     57.42 o
  -5   5  10     6816.90     6860.31    135.74 o
  -4   5  10        2.29        2.08     22.16 o
  -3   5  10     5022.58     5019.35    139.92 o
  -2   5  10      626.67      557.51     37.19 o
  -1   5  10       74.66       97.78     24.72 o
   0   5  10     2503.70     2336.03     65.78 o
   1   5  10      295.56      291.34     25.22 o
   2   5  10     2335.15     2236.81     61.62 o
   3   5  10     1557.21     1491.72     47.89 o
   4   5  10      227.44      216.83     24.05 o
   5   5  10       11.93       -6.10     20.34 o
 -10   6  10      545.69      585.05     52.30 o
  -9   6  10       91.01      113.39     28.49 o
  -8   6  10     2966.23     3004.19     86.18 o
  -7   6  10       27.12       67.53     22.10 o
  -6   6  10     2485.96     2490.34     61.74 o
  -5   6  10      241.01      258.50     32.20 o
  -4   6  10     8425.96     8580.46    223.87 o
  -3   6  10     7567.95     7494.89    231.34 o
  -2   6  10     2893.16     3044.58     94.45 o
  -1   6  10      419.68      436.93     40.20 o
   0   6  10      155.45      175.77     23.83 o
   1   6  10      729.01      690.51     40.88 o
   2   6  10        5.38      -16.16     28.07 o
   3   6  10     2446.30     2435.13     96.09 o
   4   6  10      930.33      958.21     38.70 o
   5   6  10     2761.11     2773.69    104.72 o
 -10   7  10     2722.98     2908.00     87.61 o
  -9   7  10     1793.99     1730.48     75.42 o
  -8   7  10       41.04       41.90     22.58 o
  -7   7  10     3007.48     2914.96     70.83 o
  -6   7  10     1258.09     1264.42     44.77 o
  -5   7  10     3887.83     3900.16    123.12 o
  -4   7  10     2678.25     2481.88     85.89 o
  -3   7  10     2611.83     2473.17     83.78 o
  -2   7  10     6408.14     6369.26    170.97 o
  -1   7  10     1718.43     1774.89     66.38 o
   0   7  10       43.15       41.54     24.52 o
   1   7  10     1424.47     1402.69     54.24 o
   2   7  10     4124.59     4156.86    103.52 o
   3   7  10      644.14      696.79     35.61 o
   4   7  10      425.92      421.85     30.80 o
   5   7  10     1479.18     1494.29     52.75 o
 -10   8  10     1018.34     1001.56     48.99 o
  -9   8  10      327.18      358.96     37.38 o
  -8   8  10      709.71      679.99     40.51 o
  -7   8  10      548.36      562.35     63.26 o
  -6   8  10      171.94      148.99     24.89 o
  -5   8  10     1202.21     1190.74     51.13 o
  -4   8  10      121.62      125.54     30.23 o
  -3   8  10     6447.20     6351.96    204.96 o
  -2   8  10      463.90      534.90     38.34 o
  -1   8  10      104.42       73.64     27.64 o
   0   8  10     2040.02     1982.32    126.48 o
   1   8  10     1144.05     1168.85     67.85 o
   2   8  10     1969.12     1990.86     62.84 o
   3   8  10     2424.69     2359.71     70.28 o
   4   8  10     4297.13     4460.60    110.88 o
  -9   9  10       18.67       32.08     30.22 o
  -8   9  10       13.19       -1.16     34.97 o
  -7   9  10       39.75       51.37     24.98 o
  -6   9  10     1043.42     1105.32     51.39 o
  -5   9  10      446.81      500.29     42.34 o
  -4   9  10      552.12      642.32     47.35 o
  -3   9  10        5.62       13.70     27.45 o
  -2   9  10     4197.52     4113.25    122.27 o
  -1   9  10     2652.20     2759.93     99.99 o
   0   9  10      166.85      125.85     29.63 o
   1   9  10     1982.55     1908.30     70.70 o
   2   9  10     2720.93     2781.30     79.34 o
   3   9  10     6506.57     6450.38    150.96 o
   4   9  10      189.44      168.12     31.18 o
  -9  10  10      206.71      239.45     40.35 o
  -8  10  10      266.93      311.94     33.09 o
  -7  10  10      762.45      740.20     50.41 o
  -6  10  10       38.45       46.91     28.63 o
  -5  10  10     1042.59     1148.15     58.77 o
  -4  10  10      364.74      453.78     41.13 o
  -3  10  10     1222.12     1161.44     57.04 o
  -2  10  10      842.14      796.13     59.57 o
  -1  10  10      812.68      934.45     49.50 o
   0  10  10     1744.43     1863.19     71.04 o
   1  10  10      111.51      123.82     30.49 o
   2  10  10     4105.63     4058.74    104.81 o
   3  10  10      401.82      500.00     54.43 o
   4  10  10     8248.75     8351.73    190.34 o
  -8  11  10     2211.60     2266.19     69.72 o
  -7  11  10     1303.37     1372.61     69.83 o
  -6  11  10       90.84      123.96     32.82 o
  -5  11  10      236.63      247.29     38.92 o
  -4  11  10      423.24      424.84     55.59 o
  -3  11  10       38.20       49.86     32.95 o
  -2  11  10      628.81      656.74     44.65 o
  -1  11  10     4425.71     4475.07    177.62 o
   0  11  10     3607.93     3540.15    110.03 o
   1  11  10      965.84      915.55     50.55 o
   2  11  10      149.23      154.31     29.68 o
   3  11  10     6744.19     7246.58    170.17 o
  -8  12  10      512.94      581.47     52.31 o
  -7  12  10     2852.99     2873.82     93.28 o
  -6  12  10     1320.41     1351.10     68.76 o
  -5  12  10      622.31      648.80     80.10 o
  -4  12  10      139.10      119.44     34.98 o
  -3  12  10        5.86       -6.22     31.49 o
  -2  12  10     5104.71     5123.51    148.26 o
  -1  12  10     1484.39     1540.31     66.93 o
   0  12  10      465.44      531.07     43.87 o
   1  12  10     1305.76     1294.77     60.46 o
   2  12  10     1224.90     1165.90     50.78 o
   3  12  10       48.94       35.81     29.43 o
  -7  13  10     4361.98     4292.52    139.34 o
  -6  13  10       18.42       48.80     37.93 o
  -5  13  10      449.14      539.60     40.62 o
  -4  13  10      797.47      746.52     63.83 o
  -3  13  10     1727.18     1706.77     88.53 o
  -2  13  10     1175.81     1242.08     62.51 o
  -1  13  10     2489.63     2453.74     90.38 o
   0  13  10     2249.43     2236.77     84.51 o
   1  13  10      606.02      593.71     47.27 o
   2  13  10       27.14       53.92     33.70 o
  -6  14  10     7082.40     7274.39    177.80 o
  -5  14  10      232.34      141.54     33.45 o
  -4  14  10      405.78      431.06     63.19 o
  -3  14  10      493.49      519.93     39.57 o
  -2  14  10     6832.74     7153.77    198.60 o
  -1  14  10      833.74      798.40     75.19 o
   0  14  10       20.32       14.35     33.01 o
   1  14  10      477.41      538.62     50.20 o
  -5  15  10     1637.40     1687.08     67.28 o
  -4  15  10        6.09       -4.83     30.12 o
  -3  15  10     2369.10     2374.46     80.25 o
  -2  15  10       79.05       94.62     54.10 o
  -1  15  10     3252.36     3391.30    114.52 o
   0  15  10       16.95       29.48     34.32 o
  -9   0  11     1137.12     1128.97     68.25 o
  -7   0  11       45.40       50.83     34.99 o
  -5   0  11     1609.92     1518.37    110.18 o
  -3   0  11     4734.50     4989.86    164.77 o
  -1   0  11       11.95      -26.52     26.96 o
   1   0  11     3674.15     3840.17    135.94 o
   3   0  11      146.50      151.38     56.64 o
 -10   1  11     6771.23     6871.90    153.11 o
  -9   1  11     1089.52     1004.36     42.30 o
  -8   1  11      559.67      560.89     35.94 o
  -7   1  11     1745.60     1698.92     56.62 o
  -6   1  11     1113.39     1211.76     59.32 o
  -5   1  11      653.68      647.66     54.89 o
  -4   1  11       20.83      -10.19     22.20 o
  -3   1  11      445.38      410.40     33.17 o
  -2   1  11     2160.27     2081.83     59.84 o
  -1   1  11     1371.10     1442.25     48.69 o
   0   1  11     4690.77     4913.39    116.19 o
   1   1  11      437.69      411.49     29.58 o
   2   1  11       17.81       49.60     22.43 o
   3   1  11      667.86      634.20     35.33 o
   4   1  11     2939.31     2961.86     81.64 o
 -10   2  11      422.85      422.77     37.78 o
  -9   2  11     2636.11     2478.05     79.87 o
  -8   2  11     2547.61     2521.14     66.63 o
  -7   2  11      150.82      143.14     26.64 o
  -6   2  11     1079.75     1048.57     60.61 o
  -5   2  11     4194.74     4217.90    154.09 o
  -4   2  11     1719.33     1852.86     88.90 o
  -3   2  11      346.56      360.94     43.81 o
  -2   2  11      438.82      458.54     33.65 o
  -1   2  11      261.07      345.59     32.51 o
   0   2  11     2087.74     2098.66     62.34 o
   1   2  11     2226.55     2288.65     66.31 o
   2   2  11      924.18      929.30     40.45 o
   3   2  11       99.22       97.99     25.02 o
   4   2  11      942.50      957.59     42.15 o
 -10   3  11     1174.44     1239.40     52.80 o
  -9   3  11     1778.48     1711.32     63.62 o
  -8   3  11      123.79      152.45     25.30 o
  -7   3  11      812.81      841.79     37.30 o
  -6   3  11     3604.97     3463.92    118.65 o
  -5   3  11      572.78      670.35     62.91 o
  -4   3  11     4379.10     4224.71    152.93 o
  -3   3  11       51.58       93.21     35.05 o
  -2   3  11      820.29      753.47     41.54 o
  -1   3  11     6038.79     5843.71    156.44 o
   0   3  11     8329.86     8276.42    194.84 o
   1   3  11      355.69      404.27     30.41 o
   2   3  11      175.31      168.26     26.39 o
   3   3  11     2010.39     1958.06     62.36 o
   4   3  11      503.74      535.20     29.90 o
 -10   4  11      268.50      237.28     33.47 o
  -9   4  11      252.16      279.50     33.08 o
  -8   4  11     1989.93     1973.86     57.35 o
  -7   4  11      121.16      150.98     25.02 o
  -6   4  11        2.65       60.82     30.63 o
  -5   4  11     8758.64     8792.28    231.77 o
  -4   4  11     2829.92     2821.40    163.20 o
  -3   4  11     3864.44     3845.69    140.26 o
  -2   4  11      659.59      801.62     54.62 o
  -1   4  11     6367.41     6134.56    215.78 o
   0   4  11     2596.07     2381.85     68.71 o
   1   4  11     3627.15     3681.68     94.56 o
   2   4  11       12.30      -19.66     19.81 o
   3   4  11       59.56       49.39     23.33 o
   4   4  11     2499.39     2480.90     70.44 o
  -9   5  11      453.42      475.58     36.83 o
  -8   5  11        6.68       17.58     25.70 o
  -7   5  11      747.32      733.65     48.12 o
  -6   5  11     2518.14     2505.07     90.32 o
  -5   5  11      267.27      288.34     36.51 o
  -4   5  11     7367.42     7676.41    204.84 o
  -3   5  11      447.48      398.71     36.23 o
  -2   5  11     2990.71     3145.63    147.74 o
  -1   5  11      546.34      585.10     33.70 o
   0   5  11     3985.66     4043.81    102.09 o
   1   5  11     2484.88     2360.10     95.60 o
   2   5  11      179.59      222.93     27.12 o
   3   5  11       32.35        8.57     23.24 o
   4   5  11       60.26       58.29     24.99 o
  -9   6  11       34.39        3.96     29.25 o
  -8   6  11      383.23      440.98     33.69 o
  -7   6  11      491.61      546.72     39.58 o
  -6   6  11     4505.77     4654.00    139.50 o
  -5   6  11     6613.02     6783.36    187.00 o
  -4   6  11      989.50      970.34     53.48 o
  -3   6  11     5163.89     5262.77    157.41 o
  -2   6  11      335.32      330.92     35.43 o
  -1   6  11     6182.46     5902.84    160.95 o
   0   6  11      438.77      478.15     32.59 o
   1   6  11     2561.07     2369.83     70.70 o
   2   6  11     3954.21     3884.35     99.96 o
   3   6  11        9.26      -29.32     23.80 o
  -9   7  11       37.54       98.10     32.60 o
  -8   7  11     1003.43      987.68     47.90 o
  -7   7  11     4973.07     4929.31    141.33 o
  -6   7  11     1768.02     1743.76     74.85 o
  -5   7  11      418.27      376.92     39.69 o
  -4   7  11     3412.53     3253.91    105.42 o
  -3   7  11      592.28      619.71     53.84 o
  -2   7  11     2049.96     2059.53     76.68 o
  -1   7  11      114.97       73.61     28.56 o
   0   7  11     2012.67     1872.96     61.43 o
   1   7  11     6412.77     6643.93    154.82 o
   2   7  11      779.33      799.99     40.10 o
   3   7  11      546.45      625.45     37.39 o
  -9   8  11     1154.34     1260.95     59.46 o
  -8   8  11      535.42      601.74     44.04 o
  -7   8  11      753.77      781.12     51.12 o
  -6   8  11     4755.38     4790.67    157.70 o
  -5   8  11        4.75        4.57     32.58 o
  -4   8  11      420.34      451.89     41.37 o
  -3   8  11      398.69      473.53     84.70 o
  -2   8  11        6.70       35.95     27.73 o
  -1   8  11      343.54      289.12     34.42 o
   0   8  11     1939.57     1862.31     63.05 o
   1   8  11     1138.29     1170.85     49.62 o
   2   8  11     6033.84     6023.99    144.09 o
   3   8  11     2003.30     1903.55     64.25 o
  -8   9  11     1487.38     1543.13     63.42 o
  -7   9  11     2891.75     2912.06    157.63 o
  -6   9  11        9.08        0.17     36.85 o
  -5   9  11      463.68      497.71     59.55 o
  -4   9  11      130.34      157.98     34.57 o
  -3   9  11      731.72      741.18     70.20 o
  -2   9  11       98.97      108.88     31.61 o
  -1   9  11      642.11      680.21     45.31 o
   0   9  11       19.71       14.73     29.60 o
   1   9  11     3206.69     3076.39    108.29 o
   2   9  11     1386.24     1419.44     55.43 o
  -8  10  11      267.97      267.56     43.22 o
  -7  10  11     2684.50     2808.25    104.05 o
  -6  10  11      882.09      873.13     58.20 o
  -5  10  11      393.59      462.87     67.51 o
  -4  10  11      429.98      437.57     44.15 o
  -3  10  11       33.94       44.87     31.75 o
  -2  10  11      477.30      501.73     42.51 o
  -1  10  11       58.52      -11.13     31.64 o
   0  10  11      216.19      243.98     47.18 o
   1  10  11        1.29       27.23     27.63 o
   2  10  11      671.01      689.85     45.42 o
  -7  11  11      869.11      893.76     63.25 o
  -6  11  11       13.89       40.14     38.40 o
  -5  11  11      114.62       69.45     44.26 o
  -4  11  11       22.05      -44.75     34.00 o
  -3  11  11      628.40      599.24     77.85 o
  -2  11  11      598.58      687.95     48.95 o
  -1  11  11     2843.74     2785.48     95.67 o
   0  11  11      126.46      119.24     34.93 o
   1  11  11      127.20      112.53     30.82 o
  -6  12  11      464.48      465.19     49.53 o
  -5  12  11       25.82       -9.29     35.20 o
  -4  12  11     1389.94     1410.62     68.44 o
  -3  12  11     1624.97     1686.16     78.52 o
  -2  12  11      515.07      478.22     45.70 o
  -1  12  11       70.29       57.53     34.53 o
   0  12  11     1503.46     1449.95     67.03 o
  -5  13  11      641.39      572.09     51.95 o
  -4  13  11     1117.18     1225.30     66.21 o
  -3  13  11      302.90      309.88     44.35 o
  -2  13  11     6413.69     6241.79    250.47 o
  -1  13  11     1223.05     1187.11     71.26 o
  -8   0  12     2849.92     2895.26    149.59 o
  -6   0  12     5880.05     5560.22    277.67 o
  -4   0  12       50.60       36.32     51.37 o
  -2   0  12       16.03      -25.59     43.17 o
   0   0  12      420.81      408.29     89.11 o
   2   0  12     1015.54     1007.62     62.90 o
  -9   1  12      671.09      714.08     57.24 o
  -8   1  12        3.97       93.15     37.87 o
  -7   1  12     2412.60     2471.22    114.23 o
  -6   1  12     1510.38     1518.10    158.42 o
  -5   1  12     1299.92     1307.18     75.69 o
  -4   1  12     1224.16     1147.24    103.62 o
  -3   1  12     1524.13     1398.21     74.30 o
  -2   1  12       57.37       72.48     27.23 o
  -1   1  12      882.16      909.21     47.50 o
   0   1  12      112.98       96.13     25.86 o
   1   1  12      164.32      201.99     27.49 o
   2   1  12      477.03      485.20     34.75 o
  -9   2  12       10.15      105.54     48.33 o
  -8   2  12      379.37      330.67     41.61 o
  -7   2  12      188.54      105.46     49.49 o
  -6   2  12     4886.33     4791.24    223.33 o
  -5   2  12     3361.54     3435.63    174.64 o
  -4   2  12       21.27       52.96     38.51 o
  -3   2  12      938.70      908.86     60.98 o
  -2   2  12      543.07      446.69     42.70 o
  -1   2  12        2.79        9.72     27.69 o
   0   2  12     1401.89     1354.12     57.93 o
   1   2  12      182.41      223.01     35.67 o
   2   2  12      604.30      668.65     71.09 o
  -9   3  12       13.33       27.51     91.41 o
  -8   3  12       66.01       59.02     35.31 o
  -7   3  12     1303.38     1303.42     62.36 o
  -6   3  12     1341.56     1218.92    151.24 o
  -5   3  12     2579.22     2482.66    110.57 o
  -4   3  12     2569.54     2574.19    110.63 o
  -3   3  12      222.42      294.88     34.05 o
  -2   3  12       65.33       87.26     28.18 o
  -1   3  12     7081.18     7156.16    189.27 o
   0   3  12       13.52       64.76     29.90 o
   1   3  12      397.18      308.21     36.02 o
   2   3  12     1353.10     1471.41     78.41 o
  -8   4  12      648.57      591.30     47.95 o
  -7   4  12       78.67      142.90     46.03 o
  -6   4  12     2305.16     2473.11     92.79 o
  -5   4  12     3505.59     3518.06    113.57 o
  -4   4  12      522.99      527.96     53.21 o
  -3   4  12        7.26       39.28     47.17 o
  -2   4  12     5767.64     5753.51    158.43 o
  -1   4  12      130.99      105.78     31.91 o
   0   4  12     7314.21     7177.69    190.45 o
   1   4  12      566.55      609.49     36.59 o
   2   4  12      867.53      930.66     42.72 o
  -8   5  12       58.50       37.46     36.55 o
  -7   5  12      279.22      272.75     43.43 o
  -6   5  12       66.80       47.06     35.74 o
  -5   5  12     2682.38     2555.30     92.82 o
  -4   5  12      720.93      684.42     58.36 o
  -3   5  12     2414.15     2397.79     85.71 o
  -2   5  12     1629.97     1587.30     57.69 o
  -1   5  12    11902.78    11790.64    257.77 o
   0   5  12      398.19      483.71     34.72 o
   1   5  12     2145.66     2296.28     70.40 o
   2   5  12       93.55       79.92     26.92 o
  -8   6  12       14.25        0.60     35.34 o
  -7   6  12     1853.19     1898.47     82.57 o
  -6   6  12      955.00      961.67    104.03 o
  -5   6  12       31.55       23.36     34.47 o
  -4   6  12     1310.78     1334.78     62.83 o
  -3   6  12     1530.18     1505.33     66.47 o
  -2   6  12     3699.89     3837.16    118.04 o
  -1   6  12       97.93       93.86     28.23 o
   0   6  12     4534.87     4509.73    114.23 o
   1   6  12     2017.28     2096.32     67.68 o
  -7   7  12      502.81      563.51     70.49 o
  -6   7  12     1899.62     2070.49     89.33 o
  -5   7  12     1280.17     1188.90     62.11 o
  -4   7  12      222.01      207.70     37.81 o
  -3   7  12     1392.68     1374.54     64.83 o
  -2   7  12     4248.79     4096.02    124.42 o
  -1   7  12     1410.38     1377.73    110.49 o
   0   7  12     2574.35     2586.59     78.41 o
   1   7  12     1553.12     1592.97     59.51 o
  -7   8  12     2225.42     2150.28     93.27 o
  -6   8  12      324.92      296.31     43.94 o
  -5   8  12       58.40       65.33     34.79 o
  -4   8  12     1011.92     1023.20     57.55 o
  -3   8  12     2253.13     2382.46     88.15 o
  -2   8  12      116.30      107.01     39.74 o
  -1   8  12      399.36      452.03     42.62 o
   0   8  12      653.53      637.54     40.61 o
   1   8  12     3119.23     3288.83     92.85 o
  -6   9  12       62.72       47.91     38.38 o
  -5   9  12      151.46      136.70     40.07 o
  -4   9  12      160.37      140.48     38.33 o
  -3   9  12      238.15      324.33     47.93 o
  -2   9  12     1184.03     1274.94     80.65 o
  -1   9  12      645.65      641.93     53.39 o
   0   9  12     1308.32     1411.11     76.65 o
  -6  10  12      255.20      203.18     44.71 o
  -5  10  12      644.30      710.54     54.63 o
  -4  10  12      843.58      856.36     56.72 o
  -3  10  12      428.13      466.86     46.65 o
  -2  10  12     1004.49      950.98     65.59 o
  -1  10  12      393.45      394.45     43.75 o
  -4  11  12     1171.73     1193.70     88.94 o
  -3  11  12      984.32      933.54     79.32 o
  -2  11  12      188.15      186.38     40.66 o
  -7   0  13    10315.88     9756.84    451.37 o
  -5   0  13     1222.09     1308.17    115.15 o
  -3   0  13     2150.09     2083.54    141.19 o
  -1   0  13      772.84      831.14     86.46 o
  -7   1  13      322.01      293.18     55.75 o
  -6   1  13     5746.20     5733.56    204.27 o
  -5   1  13      772.16      809.86     64.98 o
  -4   1  13      317.11      291.94     48.71 o
  -3   1  13      552.27      650.49    104.65 o
  -2   1  13     4365.66     4518.37    162.70 o
  -1   1  13      257.52      243.57     45.78 o
   0   1  13      412.79      478.51     49.61 o
  -7   2  13     4389.30     4664.89    187.56 o
  -6   2  13     1368.40     1285.43     94.89 o
  -5   2  13      261.47      235.92     47.35 o
  -4   2  13      760.23      771.45     61.41 o
  -3   2  13      710.45      796.57    189.76 o
  -2   2  13      534.38      395.38     52.05 o
  -1   2  13     1496.60     1400.21    171.99 o
   0   2  13      924.43      958.33     74.49 o
  -7   3  13      194.32      270.46     45.55 o
  -6   3  13      433.62      476.99     63.19 o
  -5   3  13     2119.94     2134.51    104.91 o
  -4   3  13      115.15       68.95     68.21 o
  -3   3  13      203.96      240.54     45.75 o
  -2   3  13     3409.77     3320.24    153.38 o
  -1   3  13     2102.99     2251.94     83.03 o
   0   3  13      673.71      724.76     48.11 o
  -6   4  13     1204.89     1354.06    112.56 o
  -5   4  13       14.89       11.54     34.97 o
  -4   4  13      391.94      389.83     43.83 o
  -3   4  13      528.85      492.71     44.38 o
  -2   4  13      284.67      250.93     38.61 o
  -1   4  13     6913.34     6567.01    155.94 o
  -6   5  13        5.06       -6.63     37.53 o
  -5   5  13      521.93      381.87     45.15 o
  -4   5  13       31.04       -0.72     34.23 o
  -3   5  13     1506.79     1493.99     68.22 o
  -2   5  13     2501.14     2454.58     77.07 o
  -1   5  13     1102.55     1001.58     48.32 o
  -5   6  13       41.10       82.57     36.94 o
  -4   6  13     1764.36     1852.70     78.25 o
  -3   6  13      234.69      229.73     48.19 o
  -2   6  13     1762.08     1588.90     83.36 o
  -4   7  13      420.03      452.09     59.22 o
  -3   7  13     4369.30     4270.94    133.08 o
  -2   7  13     1190.11     1101.84     78.10 o
 
